# Supplementary material for: Cortactin stabilizes actin branches by bridging activated Arp2/3 to its nucleated actin filament
Source: Nat Struct Mol Biol. 2024 Jan 24;31(5):801–9. doi: 10.1038/s41594-023-01205-2 (PMC11102864; doi:10.1038/s41594-023-01205-2)
Supplement: Supplementary file 5 — Source data for branch survival experiment and for FSC plots. [file 41594_2023_1205_MOESM5_ESM.xlsx]

## Sheet: Fig. 4b
									Fig.4b
									Frame	Time	Event	Key		Event
									18	180	2	Control_rp0		2-	detaching
									16	160	2	Control_rp0		1-	censoring
									42	420	2	Control_rp0
									81	810	2	Control_rp0
									87	870	1	Control_rp0
									19	190	2	Control_rp0
									69	690	2	Control_rp0
									37	370	1	Control_rp0
									60	600	2	Control_rp0
									87	870	1	Control_rp0
									35	350	2	Control_rp0
									61	610	2	Control_rp0
									45	450	2	Control_rp0
									16	160	2	Control_rp0
									87	870	1	Control_rp0
									31	310	2	Control_rp0
									68	680	1	Control_rp0
									34	340	2	Control_rp0
									87	870	1	Control_rp0
									87	870	1	Control_rp0
									87	870	1	Control_rp0
									87	870	1	Control_rp0
									25	250	2	Control_rp0
									76	760	2	Control_rp0
									5	50	2	Control_rp0
									3	30	2	Control_rp0
									73	730	2	Control_rp0
									77	770	2	Control_rp0
									37	370	2	Control_rp0
									87	870	1	Control_rp0
									46	460	2	Control_rp0
									15	150	2	Control_rp0
									18	180	2	Control_rp0
									87	870	1	Control_rp0
									38	380	2	Control_rp0
									87	870	1	Control_rp0
									54	540	2	Control_rp0
									9	90	2	Control_rp0
									72	720	2	Control_rp0
									41	410	2	Control_rp0
									55	550	2	Control_rp0
									6	60	2	Control_rp0
									71	710	2	Control_rp2
									71	710	2	Control_rp2
									88	880	1	Control_rp2
									30	300	2	Control_rp2
									29	290	2	Control_rp2
									31	310	2	Control_rp2
									12	120	2	Control_rp2
									95	950	1	Control_rp2
									6	60	2	Control_rp2
									95	950	1	Control_rp2
									4	40	2	Control_rp2
									72	720	1	Control_rp2
									95	950	1	Control_rp2
									16	160	2	Control_rp2
									50	500	2	Control_rp2
									95	950	1	Control_rp2
									51	510	2	Control_rp2
									37	370	1	Control_rp2
									3	30	2	Control_rp2
									87	870	2	Control_rp2
									77	770	2	Control_rp2
									39	390	2	Control_rp2
									91	910	1	Control_rp2
									44	440	1	Control_rp2
									91	910	1	Control_rp2
									50	500	2	Control_rp2
									23	230	2	Control_rp2
									40	400	2	Control_rp2
									83	830	2	Control_rp2
									83	830	2	Control_rp2
									52	520	2	Control_rp2
									19	190	2	Control_rp2
									41	410	2	Control_rp2
									25	250	2	Control_rp2
									95	950	1	Control_rp2
									62	620	2	Control_rp2
									18	180	2	Control_rp2
									95	950	1	Control_rp2
									65	650	2	Control_rp2
									95	950	1	Control_rp2
									95	950	1	Control_rp2
									95	950	1	Control_rp2
									95	950	1	Control_rp2
									43	430	2	Control_rp2
									62	620	2	Control_rp2
									39	390	2	Control_rp2
									41	410	2	Control_rp2
									47	470	2	Control_rp2
									76	760	2	Control_rp2
									89	890	2	Control_rp2
									1	10	2	Control_rp2
									95	950	1	Control_rp2
									68	680	2	Control_rp2
									58	580	2	Control_rp2
									4	40	2	Control_rp2
									24	240	2	Control_rp2
									78	780	2	Control_rp2
									2	20	2	Control_rp2
									16	160	2	Control_rp2
									4	40	2	Control_rp2
									56	560	2	Control_rp2
									31	310	2	Control_rp2
									7	70	2	Control_rp2
									58	580	2	Control_rp2
									35	350	2	Control_rp2
									6	60	2	Control_rp2
									95	950	1	Control_rp2
									21	210	2	Control_rp2
									26	260	2	Control_rp2
									11	110	2	Control_rp2
									5	50	2	Control_rp2
									6	60	2	Control_rp2
									30	300	2	Control_rp2
									4	40	2	Control_rp2
									1	10	2	Control_rp2
									14	140	1	Control_rp2
									58	580	2	Cortactin 1-77_rp2
									95	950	1	Cortactin 1-77_rp2
									95	950	1	Cortactin 1-77_rp2
									95	950	1	Cortactin 1-77_rp2
									95	950	1	Cortactin 1-77_rp2
									49	490	2	Cortactin 1-77_rp2
									52	520	2	Cortactin 1-77_rp2
									67	670	2	Cortactin 1-77_rp2
									95	950	1	Cortactin 1-77_rp2
									44	440	2	Cortactin 1-77_rp2
									74	740	2	Cortactin 1-77_rp2
									33	330	2	Cortactin 1-77_rp2
									60	600	2	Cortactin 1-77_rp2
									95	950	1	Cortactin 1-77_rp2
									83	830	2	Cortactin 1-77_rp2
									95	950	1	Cortactin 1-77_rp2
									81	810	2	Cortactin 1-77_rp2
									95	950	1	Cortactin 1-77_rp2
									95	950	1	Cortactin 1-77_rp2
									24	240	2	Cortactin 1-77_rp2
									70	700	2	Cortactin 1-77_rp2
									95	950	1	Cortactin 1-77_rp2
									95	950	1	Cortactin 1-77_rp2
									27	270	1	Cortactin 1-77_rp2
									95	950	1	Cortactin 1-77_rp2
									24	240	2	Cortactin 1-77_rp2
									77	770	2	Cortactin 1-77_rp2
									35	350	2	Cortactin 1-77_rp2
									6	60	2	Cortactin 1-77_rp2
									86	860	2	Cortactin 1-77_rp2
									27	270	1	Cortactin 1-77_rp2
									30	300	2	Cortactin 1-77_rp2
									89	890	2	Cortactin 1-77_rp2
									95	950	1	Cortactin 1-77_rp2
									95	950	1	Cortactin 1-77_rp2
									95	950	1	Cortactin 1-77_rp2
									67	670	2	Cortactin 1-77_rp2
									94	940	2	Cortactin 1-77_rp2
									18	180	2	Cortactin 1-77_rp2
									95	950	1	Cortactin 1-77_rp2
									95	950	1	Cortactin 1-77_rp2
									27	270	2	Cortactin 1-77_rp2
									14	140	1	Cortactin 1-77_rp2
									14	140	1	Cortactin 1-77_rp2
									7	70	2	Cortactin 1-77_rp2
									49	490	2	Cortactin 1-77_rp2
									95	950	1	Cortactin 1-77_rp2
									54	540	2	Cortactin 1-77_rp2
									95	950	1	Cortactin 1-77_rp2
									35	350	2	Cortactin 1-77_rp2
									95	950	1	Cortactin 1-77_rp2
									43	430	2	Cortactin 1-77_rp2
									41	410	2	Cortactin 1-77_rp2
									52	520	2	Cortactin 1-77_rp2
									84	840	2	Cortactin 1-77_rp2
									13	130	2	Cortactin 1-77_rp2
									40	400	2	Cortactin 1-77_rp2
									8	80	2	Cortactin 1-77_rp2
									37	370	2	Cortactin 1-77_rp2
									25	250	2	Cortactin 1-77_rp2
									92	920	2	Cortactin 1-77_rp2
									70	700	2	Cortactin 1-77_rp2
									51	510	1	Cortactin 1-77_rp2
									44	440	2	Cortactin 1-77_rp2
									59	590	2	Cortactin 1-77_rp2
									91	910	1	Cortactin 1-77_rp2
									42	420	2	Cortactin 1-77_rp2
									43	430	2	Cortactin 1-77_rp2
									86	860	2	Cortactin 1-77_rp2
									78	780	2	Cortactin 1-77_rp2
									95	950	1	Cortactin 1-77_rp2
									95	950	1	Cortactin 1-77_rp2
									88	880	1	Cortactin 1-77_rp2
									75	750	2	Cortactin 1-77_rp2
									40	400	2	Cortactin 1-77_rp2
									67	1340	1	Cortactin 1-77_rp3
									1	20	2	Cortactin 1-77_rp3
									1	20	2	Cortactin 1-77_rp3
									67	1340	1	Cortactin 1-77_rp3
									41	820	2	Cortactin 1-77_rp3
									63	1260	2	Cortactin 1-77_rp3
									67	1340	1	Cortactin 1-77_rp3
									40	800	2	Cortactin 1-77_rp3
									67	1340	1	Cortactin 1-77_rp3
									45	900	1	Cortactin 1-77_rp3
									45	900	1	Cortactin 1-77_rp3
									26	520	2	Cortactin 1-77_rp3
									40	800	2	Cortactin 1-77_rp3
									50	1000	2	Cortactin 1-77_rp3
									10	200	2	Cortactin 1-77_rp3
									14	280	2	Cortactin 1-77_rp3
									58	1160	2	Cortactin 1-77_rp3
									4	80	2	Cortactin 1-77_rp3
									17	340	2	Cortactin 1-77_rp3
									3	60	2	Cortactin 1-77_rp3
									67	1340	1	Cortactin 1-77_rp3
									4	80	2	Cortactin 1-77_rp3
									67	1340	1	Cortactin 1-77_rp3
									13	260	2	Cortactin 1-77_rp3
									24	480	1	Cortactin 1-77_rp3
									20	400	2	Cortactin 1-77_rp3
									4	80	2	Cortactin 1-77_rp3
									24	480	2	Cortactin 1-77_rp3
									42	840	2	Cortactin 1-77_rp3
									22	440	2	Cortactin 1-77_rp3
									16	320	2	Cortactin 1-77_rp3
									13	260	2	Cortactin 1-77_rp3
									67	1340	1	Cortactin 1-77_rp3
									67	1340	1	Cortactin 1-77_rp3
									4	80	2	Cortactin 1-77_rp3
									45	900	1	Cortactin 1-77_rp3
									27	540	2	Cortactin 1-77_rp3
									30	600	2	Cortactin 1-77_rp3
									12	240	2	Cortactin 1-77_rp3
									28	560	2	Cortactin 1-77_rp3
									33	660	2	Cortactin 1-77_rp3
									59	1180	2	Cortactin 1-77_rp3
									39	780	2	Cortactin 1-77_rp3
									47	940	1	Cortactin 1-77_rp3
									67	1340	1	Cortactin 1-77_rp3
									41	820	2	Cortactin 1-77_rp3
									27	540	2	Cortactin 1-77_rp3
									51	1020	2	Cortactin 1-77_rp3
									38	760	2	Cortactin full length_rp1
									52	1040	2	Cortactin full length_rp1
									62	1240	1	Cortactin full length_rp1
									35	700	1	Cortactin full length_rp1
									62	1240	1	Cortactin full length_rp1
									38	760	2	Cortactin full length_rp1
									39	780	2	Cortactin full length_rp1
									18	360	2	Cortactin full length_rp1
									56	1120	2	Cortactin full length_rp1
									12	240	2	Cortactin full length_rp1
									19	380	2	Cortactin full length_rp1
									18	360	2	Cortactin full length_rp1
									25	500	2	Cortactin full length_rp1
									32	640	2	Cortactin full length_rp1
									62	1240	1	Cortactin full length_rp1
									82	1640	1	Cortactin full length_rp1
									37	740	2	Cortactin full length_rp1
									62	1240	1	Cortactin full length_rp1
									28	560	2	Cortactin full length_rp1
									19	380	2	Cortactin full length_rp1
									1	20	2	Cortactin full length_rp1
									62	1240	1	Cortactin full length_rp1
									13	260	2	Cortactin full length_rp1
									27	540	1	Cortactin full length_rp1
									62	1240	1	Cortactin full length_rp1
									62	1240	1	Cortactin full length_rp1
									62	1240	1	Cortactin full length_rp1
									62	1240	1	Cortactin full length_rp1
									16	320	2	Cortactin full length_rp1
									48	960	2	Cortactin full length_rp1
									62	1240	1	Cortactin full length_rp1
									62	1240	1	Cortactin full length_rp1
									62	1240	1	Cortactin full length_rp1
									62	1240	1	Cortactin full length_rp1
									44	880	2	Cortactin full length_rp1
									12	240	2	Cortactin full length_rp1
									61	1220	1	Cortactin full length_rp1
									30	600	2	Cortactin full length_rp1
									8	80	2	Cortactin full length_rp2
									143	1430	1	Cortactin full length_rp2
									9	90	2	Cortactin full length_rp2
									143	1430	1	Cortactin full length_rp2
									141	1410	1	Cortactin full length_rp2
									41	410	2	Cortactin full length_rp2
									143	1430	1	Cortactin full length_rp2
									120	1200	2	Cortactin full length_rp2
									92	920	2	Cortactin full length_rp2
									143	1430	1	Cortactin full length_rp2
									66	660	2	Cortactin full length_rp2
									143	1430	2	Cortactin full length_rp2
									36	360	2	Cortactin full length_rp2
									46	460	2	Cortactin full length_rp2
									66	660	2	Cortactin full length_rp2
									54	540	2	Cortactin full length_rp2
									124	1240	2	Cortactin full length_rp2
									85	850	2	Cortactin full length_rp2
									6	60	2	Cortactin full length_rp2
									143	1430	1	Cortactin full length_rp2
									62	620	2	Cortactin full length_rp2
									87	870	2	Cortactin full length_rp2
									82	820	2	Cortactin full length_rp2
									121	1210	1	Cortactin full length_rp2
									118	1180	2	Cortactin full length_rp2
									98	980	2	Cortactin full length_rp2
									143	1430	1	Cortactin full length_rp2
									125	1250	2	Cortactin full length_rp2
									143	1430	1	Cortactin full length_rp2
									143	1430	1	Cortactin full length_rp2
									45	450	2	Cortactin full length_rp2
									143	1430	1	Cortactin full length_rp2
									111	1110	2	Cortactin full length_rp2
									52	520	2	Cortactin full length_rp2
									96	960	2	Cortactin full length_rp2
									77	770	1	Cortactin full length_rp2
									47	470	2	Cortactin full length_rp2
									21	210	2	Cortactin full length_rp2
									97	970	2	Cortactin full length_rp2
									107	1070	2	Cortactin full length_rp2
									72	720	2	Cortactin full length_rp2
									79	790	2	Cortactin full length_rp2
									119	1190	2	Cortactin full length_rp2
									10	100	2	Cortactin full length_rp2
									109	1090	2	Cortactin full length_rp2
									35	700	1	Cortactin full length_rp3
									30	600	2	Cortactin full length_rp3
									66	1320	1	Cortactin full length_rp3
									60	1200	2	Cortactin full length_rp3
									1	20	2	Cortactin full length_rp3
									67	1340	1	Cortactin full length_rp3
									67	1340	1	Cortactin full length_rp3
									67	1340	1	Cortactin full length_rp3
									23	460	1	Cortactin full length_rp3
									36	720	1	Cortactin full length_rp3
									52	1040	2	Cortactin full length_rp3
									44	880	2	Cortactin full length_rp3
									67	1340	1	Cortactin full length_rp3
									25	500	2	Cortactin full length_rp3
									67	1340	1	Cortactin full length_rp3
									51	1020	2	Cortactin full length_rp3
									67	1340	1	Cortactin full length_rp3
									67	1340	1	Cortactin full length_rp3
									67	1340	1	Cortactin full length_rp3
									3	60	2	Cortactin full length_rp3
									60	1200	1	Cortactin full length_rp3
									36	720	2	Cortactin full length_rp3
									67	1340	1	Cortactin full length_rp3
									12	240	1	Cortactin full length_rp3
									43	860	2	Cortactin full length_rp3
									51	1020	2	Cortactin full length_rp3
									47	940	2	Cortactin full length_rp3
									67	1340	1	Cortactin full length_rp3
									67	1340	1	Cortactin full length_rp3
									28	560	2	Cortactin full length_rp3
									53	1060	2	Cortactin full length_rp3
									67	1340	1	Cortactin full length_rp3
									67	1340	1	Cortactin full length_rp3
									6	120	2	Cortactin full length_rp3
									48	960	2	Cortactin full length_rp3
									50	1000	2	Cortactin full length_rp3
									38	760	2	Cortactin full length_rp3
									31	620	1	Cortactin full length_rp3
									21	420	2	Cortactin full length_rp3
									56	1120	2	Cortactin full length_rp3
									44	880	2	Cortactin full length_rp3
									67	1340	1	Cortactin full length_rp3
									30	600	2	Cortactin full length_rp3
									67	1340	1	Cortactin full length_rp3
									67	1340	1	Cortactin full length_rp3
									26	520	2	Cortactin full length_rp3
									5	100	2	Cortactin full length_rp3
									6	120	2	Cortactin full length_rp3
									15	300	2	GST-CA_rp1
									21	420	2	GST-CA_rp1
									38	760	2	GST-CA_rp1
									14	280	2	GST-CA_rp1
									12	240	2	GST-CA_rp1
									1	20	2	GST-CA_rp1
									40	800	2	GST-CA_rp1
									9	180	2	GST-CA_rp1
									25	500	2	GST-CA_rp1
									9	180	2	GST-CA_rp1
									24	480	2	GST-CA_rp1
									30	600	2	GST-CA_rp1
									4	80	2	GST-CA_rp1
									15	300	2	GST-CA_rp1
									18	360	2	GST-CA_rp1
									24	480	2	GST-CA_rp1
									39	780	2	GST-CA_rp1
									9	180	2	GST-CA_rp1
									9	180	2	GST-CA_rp1
									7	140	2	GST-CA_rp1
									9	180	2	GST-CA_rp1
									15	300	2	GST-CA_rp1
									17	340	1	GST-CA_rp1
									17	340	1	GST-CA_rp1
									7	140	2	GST-CA_rp1
									7	140	2	GST-CA_rp1
									2	40	2	GST-CA_rp1
									2	40	2	GST-CA_rp1
									27	540	2	GST-CA_rp1
									41	820	2	GST-CA_rp1
									30	600	2	GST-CA_rp1
									17	340	2	GST-CA_rp1
									4	80	2	GST-CA_rp1
									31	620	2	GST-CA_rp1
									25	500	2	GST-CA_rp1
									1	20	2	GST-CA_rp1
									1	20	2	GST-CA_rp1
									75	750	2	GST-CA_rp2
									97	970	2	GST-CA_rp2
									53	530	2	GST-CA_rp2
									26	260	2	GST-CA_rp2
									1	10	2	GST-CA_rp2
									41	410	2	GST-CA_rp2
									90	900	2	GST-CA_rp2
									29	290	2	GST-CA_rp2
									37	370	2	GST-CA_rp2
									54	540	2	GST-CA_rp2
									10	100	2	GST-CA_rp2
									14	140	2	GST-CA_rp2
									49	490	2	GST-CA_rp2
									28	280	2	GST-CA_rp2
									68	680	1	GST-CA_rp2
									18	180	2	GST-CA_rp2
									21	210	2	GST-CA_rp2
									15	150	2	GST-CA_rp2
									38	380	2	GST-CA_rp2
									72	720	2	GST-CA_rp2
									46	460	2	GST-CA_rp2
									14	140	2	GST-CA_rp2
									12	120	2	GST-CA_rp2
									20	200	2	GST-CA_rp2
									48	480	2	GST-CA_rp2
									143	1430	1	GST-CA_rp2
									119	1190	2	GST-CA_rp2
									99	990	2	GST-CA_rp2
									51	510	2	GST-CA_rp2
									28	280	2	GST-CA_rp2
									3	30	2	GST-CA_rp2
									6	60	2	GST-CA_rp2
									18	180	2	GST-CA_rp2
									53	530	2	GST-CA_rp2
									4	40	2	GST-CA_rp2
									42	420	2	GST-CA_rp2
									65	650	2	GST-CA_rp2
									31	310	2	GST-CA_rp2
									12	120	2	GST-CA_rp2
									33	330	2	GST-CA_rp2
									12	120	2	GST-CA_rp2
									25	250	2	GST-CA_rp2
									42	420	2	GST-CA_rp2
									79	790	2	GST-CA_rp2
									28	280	2	GST-CA_rp2
									4	40	2	GST-Cortactin 1-77_rp0
									87	870	1	GST-Cortactin 1-77_rp0
									19	190	2	GST-Cortactin 1-77_rp0
									38	380	2	GST-Cortactin 1-77_rp0
									12	120	2	GST-Cortactin 1-77_rp0
									1	10	2	GST-Cortactin 1-77_rp0
									32	320	1	GST-Cortactin 1-77_rp0
									78	780	2	GST-Cortactin 1-77_rp0
									64	640	2	GST-Cortactin 1-77_rp0
									63	630	2	GST-Cortactin 1-77_rp0
									87	870	1	GST-Cortactin 1-77_rp0
									4	40	2	GST-Cortactin 1-77_rp0
									87	870	1	GST-Cortactin 1-77_rp0
									41	410	2	GST-Cortactin 1-77_rp0
									4	40	2	GST-Cortactin 1-77_rp0
									28	280	2	GST-Cortactin 1-77_rp0
									87	870	1	GST-Cortactin 1-77_rp0
									87	870	1	GST-Cortactin 1-77_rp0
									87	870	1	GST-Cortactin 1-77_rp0
									31	310	1	GST-Cortactin 1-77_rp0
									87	870	1	GST-Cortactin 1-77_rp0
									87	870	1	GST-Cortactin 1-77_rp0
									84	840	2	GST-Cortactin 1-77_rp0
									83	830	2	GST-Cortactin 1-77_rp0
									87	870	1	GST-Cortactin 1-77_rp0
									40	400	2	GST-Cortactin 1-77_rp0
									19	190	2	GST-Cortactin 1-77_rp0
									26	260	2	GST-Cortactin 1-77_rp0
									87	870	1	GST-Cortactin 1-77_rp0
									87	870	1	GST-Cortactin 1-77_rp0
									63	630	2	GST-Cortactin 1-77_rp0
									61	610	2	GST-Cortactin 1-77_rp0
									86	860	2	GST-Cortactin 1-77_rp0
									40	400	2	GST-Cortactin 1-77_rp0
									55	550	2	GST-Cortactin 1-77_rp0
									87	870	1	GST-Cortactin 1-77_rp0
									35	350	2	GST-Cortactin 1-77_rp0
									34	340	2	GST-Cortactin 1-77_rp0
									76	760	2	GST-Cortactin 1-77_rp0
									56	560	2	GST-Cortactin 1-77_rp0
									75	750	2	GST-Cortactin 1-77_rp0
									87	870	1	GST-Cortactin 1-77_rp0
									71	710	1	Cortactin 1-77_rp1
									71	710	1	Cortactin 1-77_rp1
									71	710	1	Cortactin 1-77_rp1
									47	470	2	Cortactin 1-77_rp1
									71	710	1	Cortactin 1-77_rp1
									71	710	1	Cortactin 1-77_rp1
									1	10	2	Cortactin 1-77_rp1
									4	40	2	Cortactin 1-77_rp1
									7	70	2	Cortactin 1-77_rp1
									71	710	1	Cortactin 1-77_rp1
									71	710	1	Cortactin 1-77_rp1
									63	630	2	Cortactin 1-77_rp1
									5	50	2	Cortactin 1-77_rp1
									11	110	2	Cortactin 1-77_rp1
									71	710	1	Cortactin 1-77_rp1
									59	590	2	Cortactin 1-77_rp1
									71	710	1	Cortactin 1-77_rp1
									18	180	2	Cortactin 1-77_rp1
									71	710	1	Cortactin 1-77_rp1
									63	630	2	Cortactin 1-77_rp1
									71	710	1	Cortactin 1-77_rp1
									17	170	2	Cortactin 1-77_rp1
									48	480	2	Cortactin 1-77_rp1
									71	710	1	Cortactin 1-77_rp1
									28	280	2	Cortactin 1-77_rp1
									71	710	1	Cortactin 1-77_rp1
									21	210	2	Cortactin 1-77_rp1
									65	650	2	Cortactin 1-77_rp1
									71	710	1	Cortactin 1-77_rp1
									53	530	2	Cortactin 1-77_rp1
									71	710	1	Cortactin 1-77_rp1
									71	710	1	Cortactin 1-77_rp1
									40	400	2	Cortactin 1-77_rp1
									71	710	1	Cortactin 1-77_rp1
									25	250	2	Cortactin 1-77_rp1
									71	710	1	Cortactin 1-77_rp1
									33	330	2	Cortactin 1-77_rp1
									58	580	2	Cortactin 1-77_rp1
									71	710	1	Cortactin 1-77_rp1
									37	370	2	Cortactin 1-77_rp1
									32	320	2	Control_rp1
									1	10	2	Control_rp1
									33	330	2	Control_rp1
									48	480	2	Control_rp1
									41	410	2	Control_rp1
									71	710	1	Control_rp1
									36	360	2	Control_rp1
									71	710	1	Control_rp1
									40	400	2	Control_rp1
									71	710	1	Control_rp1
									71	710	1	Control_rp1
									36	360	2	Control_rp1
									9	90	2	Control_rp1
									47	470	2	Control_rp1
									71	710	1	Control_rp1
									22	220	2	Control_rp1
									71	710	1	Control_rp1
									45	450	2	Control_rp1
									20	200	2	Control_rp1
									22	220	1	Control_rp1
									10	100	2	Control_rp1
									22	220	2	Control_rp1
									61	610	2	Control_rp1
									71	710	1	Control_rp1
									19	190	2	Control_rp1
									55	550	1	Control_rp1
									38	380	2	Control_rp1
									56	560	2	Control_rp1
									17	170	2	Control_rp1
									24	240	2	Control_rp1
									29	290	2	Control_rp1
									71	710	1	Control_rp1
									66	660	2	Control_rp1
									52	520	2	Control_rp1
									69	690	2	Control_rp1
									71	710	1	Control_rp1
									71	710	1	Control_rp1
									68	680	2	Control_rp1
									71	710	1	Control_rp1
									14	140	2	Control_rp1
									10	100	2	GST-Cortactin 1-77_rp1
									89	890	1	GST-Cortactin 1-77_rp1
									89	890	1	GST-Cortactin 1-77_rp1
									6	60	2	GST-Cortactin 1-77_rp1
									70	700	2	GST-Cortactin 1-77_rp1
									60	600	2	GST-Cortactin 1-77_rp1
									40	400	2	GST-Cortactin 1-77_rp1
									49	490	2	GST-Cortactin 1-77_rp1
									89	890	1	GST-Cortactin 1-77_rp1
									37	370	2	GST-Cortactin 1-77_rp1
									18	180	2	GST-Cortactin 1-77_rp1
									9	90	2	GST-Cortactin 1-77_rp1
									12	120	2	GST-Cortactin 1-77_rp1
									25	250	2	GST-Cortactin 1-77_rp1
									89	890	1	GST-Cortactin 1-77_rp1
									23	230	2	GST-Cortactin 1-77_rp1
									89	890	1	GST-Cortactin 1-77_rp1
									84	840	2	GST-Cortactin 1-77_rp1
									89	890	1	GST-Cortactin 1-77_rp1
									70	700	2	GST-Cortactin 1-77_rp1
									74	740	1	GST-Cortactin 1-77_rp1
									4	40	2	GST-Cortactin 1-77_rp1
									64	640	2	GST-Cortactin 1-77_rp1
									72	720	2	GST-Cortactin 1-77_rp1
									49	490	2	GST-Cortactin 1-77_rp1
									38	380	2	GST-Cortactin 1-77_rp1
									8	80	2	GST-Cortactin 1-77_rp1
									28	280	2	GST-Cortactin 1-77_rp1
									45	450	2	GST-Cortactin 1-77_rp1
									87	870	2	GST-Cortactin 1-77_rp1
									89	890	1	GST-Cortactin 1-77_rp1
									51	510	2	GST-Cortactin 1-77_rp1
									55	550	2	GST-Cortactin 1-77_rp1
									22	220	2	GST-Cortactin 1-77_rp1
									89	890	1	GST-Cortactin 1-77_rp1
									75	750	2	GST-Cortactin 1-77_rp1
									89	890	1	GST-Cortactin 1-77_rp1
									10	100	2	GST-Cortactin 1-77_rp1
									75	750	2	GST-Cortactin 1-77_rp1
									63	630	2	GST-Cortactin 1-77_rp1
									72	720	2	GST-Cortactin 1-77_rp1
									11	110	2	GST-Cortactin 1-77_rp1
									89	890	1	GST-Cortactin 1-77_rp1
									89	890	1	GST-Cortactin 1-77_rp1
									89	890	1	GST-Cortactin 1-77_rp1
									89	890	1	GST-Cortactin 1-77_rp1
									89	890	1	GST-Cortactin 1-77_rp1
									89	890	1	GST-Cortactin 1-77_rp1
									64	640	2	GST-CA_rp3
									46	460	2	GST-CA_rp3
									49	490	2	GST-CA_rp3
									66	660	2	GST-CA_rp3
									47	470	2	GST-CA_rp3
									40	400	2	GST-CA_rp3
									29	290	2	GST-CA_rp3
									1	10	2	GST-CA_rp3
									24	240	2	GST-CA_rp3
									89	890	1	GST-CA_rp3
									15	150	2	GST-CA_rp3
									40	400	1	GST-CA_rp3
									14	140	2	GST-CA_rp3
									27	270	2	GST-CA_rp3
									26	260	2	GST-CA_rp3
									7	70	2	GST-CA_rp3
									31	310	2	GST-CA_rp3
									73	730	2	GST-CA_rp3
									35	350	2	GST-CA_rp3
									40	400	2	GST-CA_rp3
									23	230	2	GST-CA_rp3
									1	10	2	GST-CA_rp3
									5	50	2	GST-CA_rp3
									10	100	2	GST-CA_rp3
									31	310	2	GST-CA_rp3
									24	240	2	GST-CA_rp3
									89	890	1	GST-CA_rp3
									14	140	2	GST-CA_rp3
									18	180	2	GST-CA_rp3
									25	250	2	GST-CA_rp3
									19	190	2	GST-CA_rp3
									40	400	2	GST-CA_rp3
									55	550	2	GST-CA_rp3
									51	510	1	GST-CA_rp3
									27	270	2	GST-CA_rp3
									29	290	2	GST-CA_rp3
									25	250	2	GST-CA_rp3
									89	890	2	GST-CA_rp3
									89	890	2	GST-CA_rp3
									21	210	2	GST-CA_rp3
									45	450	2	GST-CA_rp3
									79	790	2	GST-CA_rp3
									60	600	1	GST-CA_rp3
									61	610	2	GST-CA_rp3
									78	780	2	GST-CA_rp3
									38	380	2	GST-CA_rp3
									32	320	2	GST-CA_rp3
									89	890	1	GST-CA_rp3
									67	670	2	GST-CA_rp3
									89	890	1	GST-CA_rp3

## Sheet: ED_Fig.3a
						FSC
					Resolution (A-1)	No mask	Spherical mask	Loose mask	Tight mask	Corrected	Map to model
					0.00106501	1	1	1	1	1
					0.00319502	0.999958	0.999981	1	1	1
					0.00532504	0.999816	0.99995	0.999998	0.999999	0.999999
					0.00745506	0.999686	0.99986	0.999995	0.999998	0.999998
					0.00958507	0.999401	0.999764	0.999985	0.999996	0.999996
					0.0117151	0.998203	0.999326	0.999944	0.999991	0.999991
					0.0138451	0.997905	0.999112	0.999897	0.999983	0.999983
					0.0159751	0.997682	0.998956	0.999856	0.999971	0.999971
					0.0181051	0.996366	0.998526	0.999801	0.999947	0.999947
					0.0202352	0.996325	0.998447	0.999748	0.999919	0.999919
					0.0223652	0.995746	0.998152	0.999761	0.999899	0.999899
					0.0244952	0.994339	0.997686	0.999788	0.999904	0.999904
					0.0266252	0.992797	0.996855	0.99968	0.999897	0.999897
					0.0287552	0.99233	0.996483	0.999624	0.999888	0.999888
					0.0308852	0.992773	0.996739	0.999633	0.999891	0.999891
					0.0330153	0.991827	0.996341	0.999596	0.999876	0.999876
					0.0351453	0.988988	0.995125	0.999394	0.999815	0.999815
					0.0372753	0.983538	0.992556	0.999076	0.999696	0.999696
					0.0394053	0.977842	0.990158	0.998828	0.999594	0.999594
					0.0415353	0.974512	0.988771	0.998617	0.999529	0.999529
					0.0436653	0.969861	0.986215	0.998286	0.999472	0.999472
					0.0457953	0.962452	0.983447	0.997842	0.999379	0.999379
					0.0479254	0.950483	0.978309	0.997383	0.99926	0.99926
					0.0500554	0.942991	0.975387	0.996999	0.99919	0.99919
					0.0521854	0.938616	0.972793	0.996743	0.999157	0.999157
					0.0543154	0.93095	0.968901	0.996354	0.999028	0.999028
					0.0564454	0.9179	0.963296	0.995661	0.998839	0.998839
					0.0585754	0.901394	0.95615	0.994768	0.998592	0.998592
					0.0607055	0.887325	0.94892	0.993685	0.998319	0.998319
					0.0628355	0.880383	0.945811	0.993268	0.99815	0.99815
					0.0649655	0.875875	0.944755	0.9933	0.998151	0.998151
					0.0670955	0.882991	0.9466	0.993413	0.998161	0.998161
					0.0692255	0.887585	0.948808	0.993681	0.998181	0.998181
					0.0713555	0.89096	0.950719	0.993926	0.998064	0.998064
					0.0734856	0.894972	0.952736	0.993936	0.997995	0.997995
					0.0756156	0.886893	0.948977	0.993506	0.99788	0.99788
					0.0777456	0.87232	0.941818	0.992603	0.997753	0.997753
					0.0798756	0.870592	0.939999	0.99181	0.997645	0.997645
					0.0820056	0.866497	0.93906	0.991751	0.997531	0.997531
					0.0841356	0.859993	0.93541	0.991841	0.997337	0.997337
					0.0862657	0.852193	0.931844	0.991217	0.997094	0.997094
					0.0883957	0.836387	0.924418	0.990146	0.996906	0.996906
					0.0905257	0.823022	0.918091	0.98972	0.996866	0.996866
					0.0926557	0.829226	0.922762	0.990259	0.996923	0.996923
					0.0947857	0.841856	0.929703	0.990948	0.996921	0.996921
					0.0969157	0.840011	0.926547	0.990615	0.996809	0.996809
					0.0990458	0.81749	0.916731	0.989389	0.996561	0.996561
					0.101176	0.801169	0.907421	0.988273	0.996299	0.996299
					0.103306	0.793099	0.901283	0.987591	0.996061	0.996061
					0.105436	0.786047	0.898269	0.987175	0.995604	0.995604
					0.107566	0.782015	0.896005	0.986857	0.995112	0.995112
					0.109696	0.762786	0.889265	0.985828	0.994331	0.994331
					0.111826	0.740468	0.874462	0.983955	0.993484	0.993484
					0.113956	0.703226	0.852535	0.980817	0.992464	0.992464
					0.116086	0.658513	0.825934	0.976664	0.991209	0.991209
					0.118216	0.612931	0.797017	0.972829	0.990139	0.990139
					0.120346	0.588272	0.783611	0.970208	0.989143	0.989143
					0.122476	0.57669	0.770034	0.968509	0.988399	0.988399
					0.124606	0.557487	0.760909	0.965909	0.987311	0.987311
					0.126736	0.546783	0.749003	0.962863	0.986398	0.986398
					0.128866	0.51855	0.729304	0.959406	0.985035	0.985035
					0.130996	0.489265	0.70808	0.956281	0.983439	0.983439
					0.133126	0.455572	0.676709	0.94953	0.981697	0.981697
					0.135256	0.417692	0.644083	0.943042	0.979636	0.979636
					0.137386	0.396838	0.624081	0.93932	0.977823	0.977823
					0.139516	0.382734	0.610161	0.936333	0.976512	0.976512
					0.141646	0.382226	0.606129	0.934879	0.975972	0.975972
					0.143776	0.380332	0.606093	0.932312	0.975113	0.975113
					0.145906	0.367885	0.600198	0.930114	0.973937	0.973937
					0.148036	0.371394	0.59372	0.927934	0.972953	0.972953
					0.150166	0.35807	0.587317	0.923855	0.971599	0.971599
					0.152296	0.342321	0.573326	0.919937	0.970326	0.970326
					0.154426	0.312755	0.541493	0.915734	0.968398	0.968398
					0.156556	0.309794	0.535874	0.913437	0.967761	0.967761
					0.158686	0.308211	0.535459	0.910965	0.967019	0.967019
					0.160816	0.302359	0.530296	0.909647	0.966132	0.966132
					0.162946	0.302266	0.529553	0.90899	0.965542	0.965542
					0.165076	0.294217	0.523125	0.906692	0.965104	0.965104
					0.167206	0.297037	0.526438	0.905635	0.964357	0.964357
					0.169336	0.309199	0.535337	0.907087	0.963457	0.963457
					0.171466	0.303751	0.532966	0.90769	0.962361	0.962361
					0.173596	0.301861	0.524696	0.908342	0.962196	0.962196
					0.175726	0.299988	0.522242	0.90615	0.961729	0.961729
					0.177856	0.289225	0.513383	0.903172	0.961374	0.961374
					0.179986	0.282208	0.508168	0.902028	0.961425	0.961425
					0.182116	0.288577	0.509348	0.902684	0.961694	0.961694
					0.184246	0.290605	0.514461	0.902329	0.961991	0.961991
					0.186376	0.297807	0.52166	0.904145	0.962336	0.962336
					0.188506	0.291401	0.5259	0.906203	0.962669	0.962669
					0.190636	0.291743	0.523661	0.907695	0.962903	0.962903
					0.192766	0.298488	0.526055	0.907341	0.962675	0.962675
					0.194896	0.301974	0.531411	0.908092	0.9631	0.9631
					0.197026	0.308155	0.5402	0.910905	0.963439	0.963439
					0.199157	0.306891	0.541537	0.912181	0.964439	0.964439
					0.201287	0.306974	0.543139	0.911302	0.964699	0.964699
					0.203417	0.303938	0.536977	0.909939	0.964603	0.964603
					0.205547	0.299803	0.532491	0.908238	0.963766	0.963766
					0.207677	0.293182	0.531517	0.90647	0.962138	0.962138
					0.209807	0.29026	0.526246	0.905595	0.961052	0.961052
					0.211937	0.277738	0.515233	0.901427	0.959656	0.959656
					0.214067	0.27865	0.508127	0.896342	0.958856	0.958856
					0.216197	0.263458	0.497114	0.89381	0.95763	0.95763
					0.218327	0.264198	0.490123	0.892373	0.956044	0.956044
					0.220457	0.256631	0.481892	0.888248	0.953938	0.953938
					0.222587	0.242989	0.464902	0.881573	0.950726	0.950726
					0.224717	0.232274	0.451728	0.872278	0.946277	0.946277
					0.226847	0.221361	0.428554	0.862198	0.941718	0.941718
					0.228977	0.198389	0.402569	0.852217	0.937219	0.937219
					0.231107	0.184829	0.38807	0.840168	0.932288	0.932288
					0.233237	0.174861	0.368656	0.825568	0.927323	0.927323
					0.235367	0.160861	0.338469	0.811358	0.920641	0.920641
					0.237497	0.142708	0.315277	0.794746	0.912062	0.912062
					0.239627	0.12974	0.28558	0.772979	0.901911	0.72074
					0.241757	0.115281	0.266159	0.754733	0.891722	0.782319
					0.243887	0.108861	0.252068	0.74163	0.882777	0.80367
					0.246017	0.0954551	0.235286	0.726719	0.874084	0.811177
					0.248147	0.087724	0.215628	0.704969	0.864989	0.81333
					0.250277	0.0818994	0.199412	0.682181	0.853712	0.807579
					0.252407	0.0759709	0.182504	0.654711	0.839658	0.793848
					0.254537	0.0666863	0.160451	0.621644	0.823041	0.776909
					0.256667	0.0524221	0.136257	0.585085	0.804172	0.760303
					0.258797	0.0485935	0.123592	0.553607	0.782122	0.743171
					0.260927	0.0435288	0.112719	0.523173	0.760114	0.723757
					0.263057	0.0383597	0.101134	0.494659	0.739939	0.705321
					0.265187	0.0353424	0.0922565	0.469358	0.72135	0.687277
					0.267317	0.0330088	0.08197	0.440066	0.702734	0.670017
					0.269447	0.0271375	0.0726136	0.410087	0.681446	0.648931
					0.271577	0.0305411	0.0672883	0.379658	0.656246	0.622508
					0.273707	0.0211781	0.0588795	0.351048	0.627592	0.591049
					0.275837	0.0185344	0.0547259	0.329694	0.598973	0.561145
					0.277967	0.0139032	0.04448	0.309793	0.572177	0.536416
					0.280097	0.016226	0.0414608	0.285472	0.548225	0.516733
					0.282227	0.0121103	0.037916	0.269328	0.528929	0.498833
					0.284357	0.0117457	0.0299216	0.249151	0.506696	0.478296
					0.286487	0.0150037	0.0337628	0.221254	0.473563	0.443191
					0.288617	0.00795319	0.0300828	0.189787	0.435548	0.400614
					0.290747	0.00845229	0.0268107	0.166965	0.400024	0.363799
					0.292877	0.00899164	0.0275666	0.150424	0.369681	0.337126
					0.295007	0.00560254	0.0194748	0.131164	0.344421	0.319798
					0.297137	0.00736507	0.01678	0.110441	0.317442	0.302053
					0.299267	0.00442718	0.0176262	0.0924172	0.289597	0.277252
					0.301397	0.00105925	0.00833667	0.0732296	0.258001	0.242996
					0.303527	0.00316955	0.00311733	0.0571439	0.233473	0.212911
					0.305657	0.00345039	0.00538643	0.0441951	0.209233	0.18365
					0.307787	0.00620752	0.0109228	0.0363504	0.184376	0.155789
					0.309917	0.000741864	0.00580539	0.0293917	0.158402	0.13464
					0.312047	-0.00357543	0.0026546	0.0384528	0.14186	0.1244
					0.314177	7.21627e-05	0.0031412	0.0394973	0.127317	0.117881
					0.316307	-0.000221677	0.00188979	0.0345827	0.114029	0.102376
					0.318437	-7.65527e-05	0.00140781	0.0264472	0.0982095	0.0851957
					0.320567	0.00187682	0.00504836	0.0152658	0.0805809	0.0698031
					0.322697	0.000456831	0.00485111	0.00865452	0.0637728	0.0623436
					0.324827	0.00334972	0.00548847	0.0052829	0.0498346	0.0548554
					0.326957	0.00231241	0.0015833	0.00487892	0.0408204	0.0472847
					0.329087	-0.00195859	-0.00102193	0.0044411	0.0404568	0.0396338
					0.331218	0.000381734	0.000971992	0.00973323	0.0424826	0.033796
					0.333348	-0.00186134	0.000846482	0.00644322	0.0353576	0.0223558
					0.335478	-0.00152159	-0.00115699	-0.000701587	0.0210641	0.0133894
					0.337608	-0.000728552	-0.0038637	-0.00544182	0.0119037	0.0127133
					0.339738	-0.000482364	-0.00367778	-0.00537627	0.00993518	0.0186429
					0.341868	-0.00252	-0.00184151	-0.00268554	0.00960229	0.0197552
					0.343998	0.00152214	-0.0017588	-0.00236706	0.00788876	0.00954359
					0.346128	-0.00169177	-0.00364604	0.00168444	0.00962742	0.00250383
					0.348258	0.00121084	0.00244919	0.00747446	0.016396	0.00732252
					0.350388	0.00485526	0.00545651	0.0140482	0.0190396	0.0109684
					0.352518	-0.000986895	0.00192589	0.0104526	0.0151063	0.0152029
					0.354648	-0.00164989	0.00199546	0.00379448	0.00423797	0.00527356
					0.356778	0.00316147	0.00214606	0.00175669	-0.00269228	-0.000380819
					0.358908	-0.00369111	-0.00229561	-0.000908272	-0.00476076	-0.00501181
					0.361038	-0.000422296	0.000259397	-0.00273262	-0.00206427	-0.00469807
					0.363168	1.87403e-05	0.00296288	-0.00514803	0.00108002	-0.000983901
					0.365298	0.00315076	-0.00057973	-0.00803789	0.00755734	0.00969264
					0.367428	-0.00159103	-0.00291993	-0.00564402	0.00994033	0.0152571
					0.369558	-0.00108188	0.00162645	0.00072044	0.00272699	0.00643447
					0.371688	-0.000115185	0.00115591	-0.00143182	-0.00399328	-0.00512967
					0.373818	0.0011177	0.00134085	-0.00286246	-0.00288096	-0.000467402
					0.375948	-0.00429219	0.00051533	0.00447878	0.00683816	0.0103948
					0.378078	-0.00246018	0.000901137	0.00780806	0.012946	0.0097827
					0.380208	-0.00412426	-0.00363877	0.00399092	0.0115281	0.00159366
					0.382338	-0.00107326	0.000116116	-0.00107216	0.00155268	-0.0110727
					0.384468	-0.00116049	-0.000753738	-0.00453701	-0.0100394	-0.0190168
					0.386598	-0.000692705	0.000182796	6.12268e-05	-0.0155064	-0.0185142
					0.388728	0.000421629	-0.00384927	0.00016664	-0.014244	-0.0163964
					0.390858	-0.000534397	-0.00280032	0.00102163	-0.0060175	-0.0116787
					0.392988	0.00455536	0.00378819	0.000582138	-7.9665e-06	-0.00953609
					0.395118	0.000520869	-0.0029778	-0.00297341	0.00162251	-0.00999425
					0.397248	-0.000810421	-0.000523833	-0.00550897	0.000679434	-0.00890897
					0.399378	-0.0013688	-0.00593298	-0.01158	-0.0012558	-0.00468334
					0.401508	-0.00141087	-0.00505557	-0.0149686	-0.00244759	-0.00415567
					0.403638	-0.000125541	0.00306101	-0.00337884	-0.000567156	-0.00303421
					0.405768	0.00131546	0.00173012	0.00553282	-0.000164138	-0.00500852
					0.407898	0.000521208	0.00319376	0.0038467	-0.00197405	-0.0039586
					0.410028	-1.10031e-05	0.000603797	4.93662e-05	-0.00330606	0.000625485
					0.412158	-0.000193046	-0.000371218	-0.00233694	-0.00254832	0.000656381
					0.414288	-0.00146842	-0.000602668	-0.00398799	-0.00284871	-0.0035379
					0.416418	-0.0012921	-0.00539158	-0.00310622	-0.00421079	-0.0117789
					0.418548	-6.12408e-05	-0.00230548	-0.000457303	-0.00501402	-0.0134118
					0.420678	0.00056447	-7.84539e-05	-0.00150502	-0.00296257	-0.00998138
					0.422808	-0.00210545	-0.00274723	-0.000714901	-0.00385856	-0.011637
					0.424938	-0.00254163	0.000109528	0.00331022	-0.00478891	-0.0158179
					0.427068	-0.00171052	-0.000298282	0.00422559	-0.00838451	-0.0215088
					0.429198	-0.00228319	-0.00479894	0.0055387	-0.00583511	-0.0182097
					0.431328	-0.00230162	-0.000340736	0.00990515	0.00277183	-0.00259268
					0.433458	0.000244402	-0.0018037	0.0100179	0.00926114	0.0125078
					0.435588	0.00070402	0.000418953	0.00258022	0.00356886	0.0123637
					0.437718	-0.00091423	-0.00133669	-0.0028996	-0.00475325	0.00131871
					0.439848	-0.000264749	0.000502502	-0.00159323	-0.00972656	-0.00672569
					0.441978	0.00363608	0.00367984	0.00282383	-0.0054857	-0.00424045
					0.444108	-0.000213718	-0.00137621	0.00432624	-0.00056355	0.00120372
					0.446238	0.00124066	0.000150005	0.0021148	0.00367615	0.00831767
					0.448368	0.00412384	0.000661945	0.000158232	0.00573974	0.00897118
					0.450498	0.00431458	0.00373455	0.00248297	0.00853043	0.00720467
					0.452628	0.00146876	0.00170269	0.00404911	0.00558606	0.00165292
					0.454758	-0.00129034	-0.00165879	-0.00119453	0.002125	-0.000195238
					0.456888	-0.00396056	-0.00407501	-0.0024262	0.0041022	0.00475681
					0.459018	0.00267043	0.000251423	0.000445899	0.0115383	0.0168996
					0.461148	0.000101111	0.00328471	0.00305871	0.0206981	0.0286234
					0.463279	-0.00163728	-0.00164992	0.00390385	0.022875	0.0316636
					0.465409	-0.00301	-0.00184639	-4.869e-05	0.0192236	0.0269742
					0						1
					0.00213002						0.999921
					0.00426003						0.999695
					0.00639005						0.999302
					0.00852006						0.998902
					0.0106501						0.99857
					0.0127801						0.997921
					0.0149101						0.996944
					0.0170401						0.995591
					0.0191701						0.995303
					0.0213002						0.994976
					0.0234302						0.994385
					0.0255602						0.993151
					0.0276902						0.993344
					0.0298202						0.994083
					0.0319502						0.994143
					0.0340803						0.992584
					0.0362103						0.988067
					0.0383403						0.977706
					0.0404703						0.964005
					0.0426003						0.958192
					0.0447303						0.960703
					0.0468604						0.965771
					0.0489904						0.972356
					0.0511204						0.976639
					0.0532504						0.978897
					0.0553804						0.977255
					0.0575104						0.973305
					0.0596405						0.967701
					0.0617705						0.961985
					0.0639005						0.960003
					0.0660305						0.961812
					0.0681605						0.964785
					0.0702905						0.969336
					0.0724206						0.972088
					0.0745506						0.972446
					0.0766806						0.969775
					0.0788106						0.966636
					0.0809406						0.964384
					0.0830706						0.961594
					0.0852007						0.958021
					0.0873307						0.955558
					0.0894607						0.953252
					0.0915907						0.951529
					0.0937207						0.950027
					0.0958507						0.94385
					0.0979807						0.934676
					0.100111						0.926692
					0.102241						0.923175
					0.104371						0.92076
					0.106501						0.919141
					0.108631						0.917231
					0.110761						0.91269
					0.112891						0.901699
					0.115021						0.887856
					0.117151						0.879603
					0.119281						0.880105
					0.121411						0.884196
					0.123541						0.888587
					0.125671						0.887254
					0.127801						0.882414
					0.129931						0.873133
					0.132061						0.860544
					0.134191						0.848644
					0.136321						0.843696
					0.138451						0.849197
					0.140581						0.856003
					0.142711						0.862883
					0.144841						0.868122
					0.146971						0.870452
					0.149101						0.870126
					0.151231						0.86561
					0.153361						0.86411
					0.155491						0.862708
					0.157621						0.864223
					0.159751						0.866249
					0.161881						0.869787
					0.164011						0.872307
					0.166141						0.875274
					0.168271						0.877621
					0.170401						0.879841
					0.172531						0.879024
					0.174661						0.876002
					0.176791						0.872106
					0.178921						0.871324
					0.181051						0.872703
					0.183181						0.877599
					0.185311						0.882054
					0.187441						0.885107
					0.189571						0.885436
					0.191701						0.884576
					0.193831						0.883536
					0.195961						0.883563
					0.198092						0.884255
					0.200222						0.887029
					0.202352						0.892259
					0.204482						0.897269
					0.206612						0.900139
					0.208742						0.90106
					0.210872						0.90101
					0.213002						0.898565
					0.215132						0.896623
					0.217262						0.894696
					0.219392						0.894249
					0.221522						0.893964
					0.223652						0.89106
					0.225782						0.883547
					0.227912						0.8737
					0.230042						0.865461
					0.232172						0.861348
					0.234302						0.854462
					0.236432						0.844453
					0.238562						0.832743
					0.240692						0.823232
					0.242822						0.810007
					0.244952						0.794334
					0.247082						0.778204
					0.249212						0.762766
					0.251342						0.747134
					0.253472						0.728718
					0.255602						0.704915
					0.257732						0.6799
					0.259862						0.655226
					0.261992						0.630331
					0.264122						0.60519
					0.266252						0.580657
					0.268382						0.550228
					0.270512						0.513275
					0.272642						0.47939
					0.274772						0.449811
					0.276902						0.421569
					0.279032						0.394932
					0.281162						0.362937
					0.283292						0.322141
					0.285422						0.286201
					0.287552						0.253389
					0.289682						0.221365
					0.291812						0.197589
					0.293942						0.179556
					0.296072						0.15833
					0.298202						0.135594
					0.300332						0.114207
					0.302462						0.0910094
					0.304592						0.0749358
					0.306722						0.0680149
					0.308852						0.0658979
					0.310982						0.0663155
					0.313112						0.062219
					0.315242						0.0479802
					0.317372						0.035931
					0.319502						0.0405858
					0.321632						0.049088
					0.323762						0.0449439
					0.325892						0.0325809
					0.328022						0.0288457
					0.330153						0.0289705
					0.332283						0.0256621
					0.334413						0.0249527
					0.336543						0.0343611
					0.338673						0.0399388
					0.340803						0.0359987
					0.342933						0.0317334
					0.345063						0.0270237
					0.347193						0.0226218
					0.349323						0.0204225
					0.351453						0.0232027
					0.353583						0.0207463
					0.355713						0.0145288
					0.357843						0.00888886
					0.359973						0.00565219
					0.362103						0.00270065
					0.364233						-0.00217291
					0.366363						-0.00381021
					0.368493						0.000595738
					0.370623						5.34092e-05
					0.372753						-0.000409805
					0.374883						-0.000523483
					0.377013						-0.00128472
					0.379143						0.000673585
					0.381273						0.00364931
					0.383403						0.00335312
					0.385533						0.00685992
					0.387663						0.00960112
					0.389793						0.0106567
					0.391923						0.0139247
					0.394053						0.0127542
					0.396183						0.00491891
					0.398313						-0.000224193
					0.400443						-0.00257712
					0.402573						-0.0031959
					0.404703						0.00153192
					0.406833						0.00363083
					0.408963						0.00522989
					0.411093						0.0112522
					0.413223						0.0163543
					0.415353						0.0148467
					0.417483						0.0121426
					0.419613						0.0176954
					0.421743						0.0216816
					0.423873						0.0241776
					0.426003						0.0270116
					0.428133						0.0273324
					0.430263						0.025426
					0.432393						0.020452
					0.434523						0.0168671
					0.436653						0.018264
					0.438783						0.0205392
					0.440913						0.0152113
					0.443043						0.00633673
					0.445173						-0.00461977
					0.447303						-0.0148797
					0.449433						-0.019853
					0.451563						-0.0174784
					0.453693						-0.014478
					0.455823						-0.00933904
					0.457953						-0.0113933
					0.460084						-0.0112307
					0.462214						-0.00663326
					0.464344						-0.002401
					0.466474						0.00101924
					0.468604						0.00591323

## Sheet: ED_Fig.3b
							FSC
						Resolution (A-1)	No mask	Spherical mask	Loose mask	Tight mask	Corrected	Map to model
						0.00106501	1	1	1	1	1
						0.00319502	0.999941	0.999971	0.999997	1	1
						0.00532504	0.999824	0.999944	0.999992	1	1
						0.00745506	0.999632	0.99985	0.999985	0.999999	0.999999
						0.00958507	0.999374	0.999791	0.999976	0.999998	0.999998
						0.0117151	0.99816	0.999396	0.999947	0.999994	0.999994
						0.0138451	0.997375	0.999117	0.999876	0.999987	0.999987
						0.0159751	0.997049	0.998788	0.99975	0.999973	0.999973
						0.0181051	0.99573	0.998322	0.999711	0.999942	0.999942
						0.0202352	0.994556	0.997871	0.999719	0.999932	0.999932
						0.0223652	0.994206	0.99751	0.999737	0.999938	0.999938
						0.0244952	0.993311	0.997382	0.999669	0.999927	0.999927
						0.0266252	0.990863	0.996461	0.999588	0.999893	0.999893
						0.0287552	0.990321	0.996187	0.999591	0.999871	0.999871
						0.0308852	0.990489	0.996357	0.999591	0.999866	0.999866
						0.0330153	0.989083	0.995763	0.999449	0.999851	0.999851
						0.0351453	0.985288	0.994118	0.999153	0.999795	0.999795
						0.0372753	0.976964	0.991105	0.99881	0.999714	0.999714
						0.0394053	0.971175	0.988517	0.998485	0.999624	0.999624
						0.0415353	0.966002	0.986119	0.998319	0.999584	0.999584
						0.0436653	0.962129	0.984869	0.998006	0.999543	0.999543
						0.0457953	0.952785	0.980768	0.99774	0.999489	0.999489
						0.0479254	0.93895	0.975505	0.997334	0.999381	0.999381
						0.0500554	0.931207	0.973129	0.996666	0.999166	0.999166
						0.0521854	0.92023	0.967138	0.995553	0.998873	0.998873
						0.0543154	0.909086	0.960662	0.994041	0.998623	0.998623
						0.0564454	0.892499	0.954554	0.992323	0.998326	0.998326
						0.0585754	0.873396	0.945599	0.990922	0.997863	0.997863
						0.0607055	0.855592	0.938407	0.990342	0.997335	0.997335
						0.0628355	0.850694	0.933919	0.989936	0.997206	0.997206
						0.0649655	0.849625	0.936004	0.989555	0.997325	0.997325
						0.0670955	0.85116	0.937431	0.98972	0.99746	0.99746
						0.0692255	0.85465	0.937603	0.990249	0.997575	0.997575
						0.0713555	0.861529	0.940543	0.990839	0.997697	0.997697
						0.0734856	0.862052	0.941899	0.991168	0.997752	0.997752
						0.0756156	0.855051	0.939222	0.990425	0.997647	0.997647
						0.0777456	0.840738	0.92972	0.989284	0.997367	0.997367
						0.0798756	0.8362	0.928502	0.988723	0.997052	0.997052
						0.0820056	0.824532	0.921628	0.988021	0.996691	0.996691
						0.0841356	0.811931	0.917699	0.987747	0.996372	0.996372
						0.0862657	0.801821	0.913365	0.987014	0.996007	0.996007
						0.0883957	0.789038	0.906317	0.985183	0.995616	0.995616
						0.0905257	0.774457	0.898601	0.984317	0.995427	0.995427
						0.0926557	0.782282	0.903537	0.985032	0.995637	0.995637
						0.0947857	0.794242	0.90867	0.985234	0.995839	0.995839
						0.0969157	0.782711	0.904988	0.984748	0.995628	0.995628
						0.0990458	0.769177	0.897756	0.983606	0.995011	0.995011
						0.101176	0.742205	0.884448	0.982054	0.994403	0.994403
						0.103306	0.733446	0.876604	0.980949	0.993962	0.993962
						0.105436	0.722547	0.873922	0.980309	0.993572	0.993572
						0.107566	0.710035	0.865092	0.979345	0.993102	0.993102
						0.109696	0.690245	0.856105	0.976938	0.992211	0.992211
						0.111826	0.664231	0.838481	0.973333	0.990676	0.990676
						0.113956	0.625565	0.81627	0.968727	0.988904	0.988904
						0.116086	0.569713	0.781907	0.963127	0.987001	0.987001
						0.118216	0.537903	0.759889	0.957908	0.9852	0.9852
						0.120346	0.513334	0.736716	0.952844	0.983485	0.983485
						0.122476	0.494363	0.720955	0.950131	0.982211	0.982211
						0.124606	0.476664	0.711278	0.947081	0.980959	0.980959
						0.126736	0.452603	0.69327	0.944732	0.979778	0.979778
						0.128866	0.426808	0.67164	0.940224	0.977879	0.977879
						0.130996	0.397156	0.642869	0.933114	0.974993	0.974993
						0.133126	0.35528	0.603624	0.922351	0.970434	0.970434
						0.135256	0.331788	0.568444	0.910791	0.965564	0.965564
						0.137386	0.302575	0.542459	0.901112	0.961318	0.961318
						0.139516	0.286426	0.526349	0.893572	0.958493	0.958493
						0.141646	0.2862	0.512588	0.890033	0.957404	0.957404
						0.143776	0.276792	0.514727	0.889928	0.956871	0.956871
						0.145906	0.280738	0.518934	0.892567	0.956171	0.956171
						0.148036	0.272981	0.505057	0.892091	0.954561	0.954561
						0.150166	0.264077	0.494927	0.886644	0.952258	0.952258
						0.152296	0.24397	0.478801	0.880046	0.949961	0.949961
						0.154426	0.236512	0.4597	0.873322	0.947226	0.947226
						0.156556	0.227017	0.451361	0.866826	0.944249	0.944249
						0.158686	0.218841	0.434289	0.858236	0.941903	0.941903
						0.160816	0.215375	0.423785	0.854773	0.941129	0.941129
						0.162946	0.209634	0.421452	0.856067	0.941417	0.941417
						0.165076	0.212034	0.424924	0.85813	0.942315	0.942315
						0.167206	0.218842	0.435026	0.861168	0.943387	0.943387
						0.169336	0.21823	0.43706	0.861431	0.943942	0.943942
						0.171466	0.225584	0.441772	0.861407	0.944306	0.944306
						0.173596	0.213394	0.428363	0.864666	0.944703	0.944703
						0.175726	0.20663	0.423681	0.86321	0.942752	0.942752
						0.177856	0.201465	0.413966	0.858096	0.939211	0.939211
						0.179986	0.198793	0.406503	0.854442	0.936641	0.936641
						0.182116	0.199623	0.40332	0.84994	0.936056	0.936056
						0.184246	0.198825	0.409674	0.850998	0.937857	0.937857
						0.186376	0.199106	0.411713	0.853165	0.939687	0.939687
						0.188506	0.200172	0.407963	0.856647	0.940878	0.940878
						0.190636	0.205118	0.41752	0.858401	0.940388	0.940388
						0.192766	0.205626	0.420714	0.860715	0.940808	0.940808
						0.194896	0.206504	0.426269	0.863252	0.94092	0.94092
						0.197026	0.213601	0.427032	0.861504	0.940576	0.940576
						0.199157	0.211153	0.421967	0.86006	0.940433	0.940433
						0.201287	0.20479	0.414145	0.85825	0.940415	0.940415
						0.203417	0.199197	0.413607	0.855844	0.94026	0.94026
						0.205547	0.198598	0.406943	0.853383	0.939564	0.939564
						0.207677	0.193498	0.394579	0.851569	0.938164	0.938164
						0.209807	0.183673	0.39086	0.849954	0.936363	0.936363
						0.211937	0.175127	0.379883	0.848057	0.935334	0.935334
						0.214067	0.176579	0.376697	0.844775	0.934097	0.934097
						0.216197	0.166272	0.365006	0.840235	0.933791	0.933791
						0.218327	0.165489	0.358431	0.832475	0.932584	0.932584
						0.220457	0.159298	0.347507	0.825769	0.929478	0.929478
						0.222587	0.149923	0.334991	0.819794	0.924667	0.924667
						0.224717	0.137149	0.316261	0.807605	0.918213	0.918213
						0.226847	0.137889	0.302698	0.791847	0.90978	0.90978
						0.228977	0.117853	0.278203	0.773159	0.900708	0.673966
						0.231107	0.103145	0.25058	0.751485	0.890141	0.754777
						0.233237	0.0972795	0.23111	0.729999	0.878782	0.79704
						0.235367	0.0846885	0.207582	0.700903	0.865716	0.807101
						0.237497	0.0770054	0.187308	0.67364	0.850293	0.79924
						0.239627	0.0652109	0.170935	0.653584	0.834942	0.786483
						0.241757	0.0628629	0.161312	0.630262	0.820076	0.775837
						0.243887	0.0589688	0.148135	0.601888	0.805771	0.764927
						0.246017	0.0492639	0.124157	0.575387	0.788197	0.74763
						0.248147	0.0444949	0.11367	0.547586	0.768034	0.727795
						0.250277	0.0398636	0.103699	0.522809	0.74829	0.71023
						0.252407	0.0376263	0.102236	0.497489	0.729184	0.691922
						0.254537	0.027511	0.0834971	0.465874	0.709658	0.674342
						0.256667	0.0286168	0.0772005	0.429227	0.687887	0.653977
						0.258797	0.0250264	0.0638973	0.393357	0.66119	0.628143
						0.260927	0.0185496	0.0512242	0.357575	0.632373	0.601252
						0.263057	0.0135848	0.0515036	0.328903	0.600617	0.572648
						0.265187	0.0139056	0.0415567	0.306501	0.572155	0.547155
						0.267317	0.0147335	0.0367198	0.282459	0.541225	0.52325
						0.269447	0.0139307	0.0357784	0.255168	0.507149	0.494704
						0.271577	0.00802078	0.0302626	0.223967	0.472772	0.460312
						0.273707	0.00737763	0.0278796	0.201237	0.444961	0.434818
						0.275837	0.00472404	0.0240737	0.181053	0.424679	0.413833
						0.277967	0.00727379	0.0127913	0.159276	0.402547	0.387761
						0.280097	0.00506736	0.0136984	0.136514	0.375563	0.353982
						0.282227	0.00547893	0.0134117	0.10631	0.333084	0.30678
						0.284357	-0.00120994	0.0052254	0.0845208	0.299024	0.274244
						0.286487	0.00333059	0.00965248	0.0666925	0.271207	0.249621
						0.288617	0.00361465	0.00840861	0.0554593	0.246395	0.225903
						0.290747	0.00431508	0.00574047	0.0569089	0.224696	0.203646
						0.292877	0.00154892	0.00565447	0.0566591	0.206436	0.188487
						0.295007	0.00382016	0.00945585	0.0465293	0.188367	0.172152
						0.297137	0.00453373	-0.000155907	0.0405259	0.162256	0.142908
						0.299267	-0.00113413	0.00141971	0.0304632	0.132826	0.112288
						0.301397	-0.00100185	-0.000659132	0.0105208	0.103259	0.0807731
						0.303527	0.000185365	-0.00210644	0.00721343	0.0878993	0.0611502
						0.305657	0.00361911	0.00250664	0.0139448	0.0821858	0.0498629
						0.307787	-0.000915309	-0.000133678	0.0191909	0.0811891	0.0461423
						0.309917	0.000388931	0.00385874	0.0168237	0.074017	0.0411435
						0.312047	-0.00266455	-0.00307822	0.00887552	0.064249	0.0400246
						0.314177	0.00275167	-0.00476254	-0.00124906	0.0513287	0.024742
						0.316307	-0.000996664	0.000629398	-0.00335374	0.0378826	0.00657212
						0.318437	2.73232e-05	0.00487702	0.0023788	0.0321095	0.00356966
						0.320567	-0.00121103	8.70879e-06	0.00679042	0.0302829	0.00412867
						0.322697	-0.00182788	-0.00326267	0.0066574	0.0293064	0.00793002
						0.324827	0.000893455	0.000261987	0.00437455	0.0273976	0.0122931
						0.326957	-7.29264e-05	0.000323099	0.00169146	0.0251777	0.0112876
						0.329087	0.0032261	0.00145117	-0.00245395	0.0220613	0.00421143
						0.331218	0.00137092	3.95113e-05	0.000206377	0.0198674	-0.0016915
						0.333348	-0.000422879	-0.00344182	0.000185337	0.0126905	-0.00972791
						0.335478	0.00166277	-0.00189339	-0.00153365	0.00906179	-0.0161432
						0.337608	-0.000170504	-0.00148598	-0.000421018	0.00573478	-0.0174918
						0.339738	0.000543095	0.00154048	-0.00183397	-0.00043271	-0.0200387
						0.341868	0.00285803	0.00190258	-0.00477455	-0.0109667	-0.0230712
						0.343998	0.00138187	0.00077859	-0.00942196	-0.0141825	-0.0215502
						0.346128	0.00102325	-0.00578725	-0.0064832	-0.0134773	-0.0186485
						0.348258	0.000432362	-0.000258474	0.00169126	-0.013389	-0.0185689
						0.350388	-0.00127823	-0.000403221	0.00613594	-0.00503132	-0.0109162
						0.352518	-0.00232265	-0.000917806	-0.00357995	0.00115104	-0.00552473
						0.354648	0.00121459	0.000751671	-0.0120356	0.00232542	-0.00569611
						0.356778	-0.00139665	-0.00403829	-0.010591	0.00629893	0.00187472
						0.358908	-5.02601e-05	-0.00236645	-0.000223134	0.0140109	0.0142169
						0.361038	0.00561	0.00280551	0.00304375	0.011005	0.0113623
						0.363168	0.00155549	0.00143269	-0.00539386	0.00660886	0.0102358
						0.365298	-0.000648177	0.00205509	-0.00819602	0.00374811	0.00941367
						0.367428	-0.000275788	0.000638427	-0.0040546	0.00135905	0.00734398
						0.369558	-0.00238424	-0.0023928	-0.00268713	0.000919789	0.00545632
						0.371688	-0.00199925	-0.00214426	-0.00436899	0.000108815	0.0077079
						0.373818	-0.00268249	-0.00110055	-0.00233704	0.00569674	0.0160365
						0.375948	3.25937e-05	-0.000990093	-0.00185417	0.00872758	0.0201647
						0.378078	0.000527231	-0.00213881	-0.00327455	0.0053682	0.017418
						0.380208	0.000482092	-0.00247978	-0.00575371	3.46068e-05	0.0123211
						0.382338	0.00159131	-0.00143414	-0.00913578	-0.00687873	0.00616336
						0.384468	-0.00183106	-0.003214	-0.00517472	-0.00363969	0.00882676
						0.386598	-0.00255908	-0.0019246	6.7193e-05	-0.00121872	0.00644833
						0.388728	0.00133119	0.00188718	0.00644287	0.0031286	0.0103298
						0.390858	-0.00159046	0.00268209	0.0064885	0.00869492	0.0176582
						0.392988	-0.00377582	-0.00278961	-0.00120164	0.0112004	0.0203616
						0.395118	-0.00104817	-0.00256285	-0.00532629	0.0104781	0.020027
						0.397248	0.000289166	0.00287768	-0.00616192	0.00714217	0.0119172
						0.399378	-0.000506545	7.58947e-05	-0.00240843	0.00822439	0.00797184
						0.401508	-0.00216623	-0.000898578	-0.000965973	0.00515413	0.00353347
						0.403638	0.00140554	0.000731682	0.000935749	-0.000864384	0.00120008
						0.405768	-0.000207496	-0.000664699	-0.00229738	-0.00529276	-0.000954821
						0.407898	0.000391333	-0.00326412	-0.00308028	-0.00616045	-0.00198279
						0.410028	0.00117979	-0.000803983	-0.00560905	-0.00385358	-0.00632587
						0.412158	0.00125551	-0.000649392	-0.00920232	0.00232677	-0.00722733
						0.414288	-0.00014463	0.00213552	-0.00813874	0.00587345	-0.00417417
						0.416418	0.000156888	0.00227974	-0.00341301	0.00925005	0.00295172
						0.418548	0.00156155	0.00461553	0.00313929	0.0165771	0.0151096
						0.420678	0.000615206	0.00334734	0.00676081	0.017336	0.0150355
						0.422808	0.000152051	0.00244224	0.0016612	0.0143593	0.00701826
						0.424938	0.000821377	0.00079197	0.00224873	0.0103943	-0.00175071
						0.427068	0.000649428	0.000105777	0.0036294	0.00871165	-0.00238436
						0.429198	-0.00265283	0.000417817	-0.00076538	0.0011871	-0.00699072
						0.431328	0.000602544	-0.000838925	-0.00657025	-0.00460252	-0.0119055
						0.433458	-0.00187104	-0.00566802	-0.00506959	-0.00281495	-0.0112006
						0.435588	-0.00292664	-0.00161577	0.000136173	-0.00357579	-0.00952301
						0.437718	0.00166258	0.00116211	0.00239671	-0.00225111	-0.00359137
						0.439848	-0.000327487	-0.000209854	-0.00237552	0.00246704	0.00621219
						0.441978	0.000123916	-0.00270181	-0.00602706	0.00533021	0.0078035
						0.444108	-0.00356674	-0.00150964	-0.00550694	0.00455352	0.00559516
						0.446238	-0.002083	-0.000652866	-0.0037289	0.000573696	0.00295968
						0.448368	-0.00190715	-0.000460123	-0.00508648	-0.00304877	0.00107535
						0.450498	-0.000855912	0.002221	-0.0016846	-0.00661787	-0.00164446
						0.452628	0.000580506	0.00157235	0.00278213	-0.0117021	-0.00353103
						0.454758	0.00073628	0.00145871	0.00235379	-0.015228	0.0016594
						0.456888	-0.0011569	0.000667896	-0.00350984	-0.0167038	0.00533231
						0.459018	0.00111824	0.00479681	-0.00626835	-0.0144318	0.00260748
						0.461148	0.000942512	0.00216458	-0.00595524	-0.0102755	-0.000854991
						0.463279	2.0864e-05	-0.00111089	-0.0026516	-0.00871342	-0.00406114
						0.465409	-6.98294e-05	0.00256368	-0.000214427	-0.0068059	-0.0045843
						0						1
						0.00213002						0.998006
						0.00426003						0.99442
						0.00639005						0.991028
						0.00852006						0.989362
						0.0106501						0.988488
						0.0127801						0.989198
						0.0149101						0.984237
						0.0170401						0.980271
						0.0191701						0.974561
						0.0213002						0.973462
						0.0234302						0.972996
						0.0255602						0.976246
						0.0276902						0.978504
						0.0298202						0.980281
						0.0319502						0.980021
						0.0340803						0.977574
						0.0362103						0.9741
						0.0383403						0.964865
						0.0404703						0.951654
						0.0426003						0.942224
						0.0447303						0.932529
						0.0468604						0.932712
						0.0489904						0.933273
						0.0511204						0.935657
						0.0532504						0.934052
						0.0553804						0.928396
						0.0575104						0.921968
						0.0596405						0.917874
						0.0617705						0.915125
						0.0639005						0.912178
						0.0660305						0.913941
						0.0681605						0.918252
						0.0702905						0.921702
						0.0724206						0.924268
						0.0745506						0.925487
						0.0766806						0.927023
						0.0788106						0.926049
						0.0809406						0.924477
						0.0830706						0.923912
						0.0852007						0.921041
						0.0873307						0.91409
						0.0894607						0.90876
						0.0915907						0.904735
						0.0937207						0.898756
						0.0958507						0.892375
						0.0979807						0.883146
						0.100111						0.876444
						0.102241						0.873296
						0.104371						0.871422
						0.106501						0.868228
						0.108631						0.864627
						0.110761						0.855235
						0.112891						0.841071
						0.115021						0.82803
						0.117151						0.819362
						0.119281						0.819721
						0.121411						0.821026
						0.123541						0.817996
						0.125671						0.814259
						0.127801						0.812248
						0.129931						0.805758
						0.132061						0.796264
						0.134191						0.790498
						0.136321						0.784429
						0.138451						0.777796
						0.140581						0.772705
						0.142711						0.774427
						0.144841						0.781186
						0.146971						0.786614
						0.149101						0.789704
						0.151231						0.789192
						0.153361						0.786024
						0.155491						0.780139
						0.157621						0.774482
						0.159751						0.771526
						0.161881						0.77059
						0.164011						0.769801
						0.166141						0.774553
						0.168271						0.783728
						0.170401						0.791049
						0.172531						0.794633
						0.174661						0.794092
						0.176791						0.788805
						0.178921						0.784629
						0.181051						0.781048
						0.183181						0.784664
						0.185311						0.789593
						0.187441						0.786509
						0.189571						0.782304
						0.191701						0.784167
						0.193831						0.788627
						0.195961						0.788595
						0.198092						0.786848
						0.200222						0.787363
						0.202352						0.792701
						0.204482						0.795573
						0.206612						0.797228
						0.208742						0.79692
						0.210872						0.7952
						0.213002						0.792089
						0.215132						0.787999
						0.217262						0.786285
						0.219392						0.783327
						0.221522						0.778898
						0.223652						0.775573
						0.225782						0.7689
						0.227912						0.760234
						0.230042						0.749678
						0.232172						0.742455
						0.234302						0.734722
						0.236432						0.723655
						0.238562						0.705004
						0.240692						0.682924
						0.242822						0.667534
						0.244952						0.656097
						0.247082						0.641413
						0.249212						0.627163
						0.251342						0.609644
						0.253472						0.592128
						0.255602						0.575888
						0.257732						0.559218
						0.259862						0.539483
						0.261992						0.51031
						0.264122						0.476394
						0.266252						0.447419
						0.268382						0.4224
						0.270512						0.394105
						0.272642						0.363936
						0.274772						0.337416
						0.276902						0.306623
						0.279032						0.271951
						0.281162						0.241286
						0.283292						0.214207
						0.285422						0.183479
						0.287552						0.151134
						0.289682						0.124168
						0.291812						0.105006
						0.293942						0.0898316
						0.296072						0.079491
						0.298202						0.0683405
						0.300332						0.0573574
						0.302462						0.0466616
						0.304592						0.0358619
						0.306722						0.0213095
						0.308852						0.00903257
						0.310982						0.00375713
						0.313112						0.0081026
						0.315242						0.00645035
						0.317372						-0.00199247
						0.319502						-0.011543
						0.321632						-0.0156202
						0.323762						-0.0140156
						0.325892						-0.0180097
						0.328022						-0.0285769
						0.330153						-0.030525
						0.332283						-0.0248687
						0.334413						-0.0210975
						0.336543						-0.0199596
						0.338673						-0.0226562
						0.340803						-0.0227122
						0.342933						-0.0172491
						0.345063						-0.010049
						0.347193						-0.00301536
						0.349323						0.00159752
						0.351453						0.00015123
						0.353583						-0.00114903
						0.355713						-0.000865785
						0.357843						-0.0030743
						0.359973						-0.00709523
						0.362103						-0.00926617
						0.364233						-0.0121431
						0.366363						-0.014053
						0.368493						-0.0155136
						0.370623						-0.00848766
						0.372753						0.00503174
						0.374883						0.00992785
						0.377013						0.0091144
						0.379143						0.0127782
						0.381273						0.0185175
						0.383403						0.0183713
						0.385533						0.0141479
						0.387663						0.0105065
						0.389793						0.0107046
						0.391923						0.00933997
						0.394053						0.00515874
						0.396183						0.00405876
						0.398313						0.00381068
						0.400443						0.00270001
						0.402573						0.00154439
						0.404703						-0.0030179
						0.406833						-0.00694747
						0.408963						-0.00140407
						0.411093						0.00915073
						0.413223						0.0116968
						0.415353						0.00619567
						0.417483						0.0015531
						0.419613						-0.000963353
						0.421743						-0.00760263
						0.423873						-0.00823951
						0.426003						0.000576954
						0.428133						0.00444601
						0.430263						0.00295919
						0.432393						0.00163254
						0.434523						0.00178752
						0.436653						0.00123124
						0.438783						0.00387544
						0.440913						0.00601771
						0.443043						0.00437263
						0.445173						0.00139115
						0.447303						0.00261315
						0.449433						0.000426167
						0.451563						0.000658879
						0.453693						0.00708469
						0.455823						0.00924793
						0.457953						0.00333679
						0.460084						0.00231347
						0.462214						0.00920763
						0.464344						0.0120502
						0.466474						0.0121941
						0.468604						0.0101116

## Sheet: ED_Fig.3c
							FSC
						Resolution (A-1)	No mask	Spherical mask	Loose mask	Tight mask	Corrected	Map to model
						0.00106501	1	1	1	1	1
						0.00319502	0.999906	0.99997	0.999997	1	1
						0.00532504	0.99976	0.999926	0.99999	1	1
						0.00745506	0.999443	0.999792	0.999978	0.999999	0.999999
						0.00958507	0.999056	0.999594	0.999964	0.999998	0.999998
						0.0117151	0.997396	0.99885	0.999952	0.999995	0.999995
						0.0138451	0.996567	0.998376	0.99991	0.999986	0.999986
						0.0159751	0.99456	0.997819	0.99978	0.999967	0.999967
						0.0181051	0.993828	0.996923	0.999623	0.999948	0.999948
						0.0202352	0.992427	0.996277	0.999571	0.999946	0.999946
						0.0223652	0.990225	0.995584	0.999637	0.999948	0.999948
						0.0244952	0.987534	0.994339	0.999685	0.99994	0.99994
						0.0266252	0.985989	0.993093	0.999632	0.999924	0.999924
						0.0287552	0.984121	0.992612	0.999564	0.999883	0.999883
						0.0308852	0.983964	0.992066	0.999522	0.999822	0.999822
						0.0330153	0.980042	0.989622	0.999368	0.999729	0.999729
						0.0351453	0.974304	0.986893	0.998982	0.999626	0.999626
						0.0372753	0.962227	0.980417	0.998491	0.999534	0.999534
						0.0394053	0.950171	0.974351	0.998123	0.999461	0.999461
						0.0415353	0.941846	0.969232	0.997788	0.999409	0.999409
						0.0436653	0.932338	0.962647	0.99739	0.999316	0.999316
						0.0457953	0.921654	0.956684	0.996905	0.999089	0.999089
						0.0479254	0.901104	0.946794	0.996176	0.998687	0.998687
						0.0500554	0.88605	0.940823	0.995088	0.998084	0.998084
						0.0521854	0.877092	0.933098	0.993312	0.99744	0.99744
						0.0543154	0.861811	0.922533	0.990571	0.996836	0.996836
						0.0564454	0.851056	0.912008	0.986906	0.996146	0.996146
						0.0585754	0.841005	0.906201	0.98399	0.995306	0.995306
						0.0607055	0.827914	0.898329	0.982134	0.994619	0.994619
						0.0628355	0.821927	0.895853	0.981543	0.99422	0.99422
						0.0649655	0.818814	0.895864	0.980794	0.993901	0.993901
						0.0670955	0.815981	0.89236	0.981055	0.99366	0.99366
						0.0692255	0.825919	0.899174	0.982098	0.993288	0.993288
						0.0713555	0.828417	0.901228	0.982616	0.992902	0.992902
						0.0734856	0.826835	0.901713	0.981991	0.992493	0.992493
						0.0756156	0.820484	0.895337	0.98055	0.991959	0.991959
						0.0777456	0.816284	0.893814	0.978918	0.991446	0.991446
						0.0798756	0.806603	0.890096	0.977355	0.990535	0.990535
						0.0820056	0.793488	0.88274	0.976741	0.989532	0.989532
						0.0841356	0.784438	0.875443	0.975062	0.988564	0.988564
						0.0862657	0.774621	0.871843	0.97322	0.987684	0.987684
						0.0883957	0.769928	0.86783	0.971664	0.987003	0.987003
						0.0905257	0.766024	0.864942	0.97115	0.986577	0.986577
						0.0926557	0.766022	0.870143	0.971707	0.986316	0.986316
						0.0947857	0.770258	0.872056	0.971244	0.985877	0.985877
						0.0969157	0.760951	0.865297	0.969921	0.984865	0.984865
						0.0990458	0.738751	0.854347	0.968409	0.983494	0.983494
						0.101176	0.719423	0.843952	0.965968	0.981696	0.981696
						0.103306	0.709915	0.835471	0.963637	0.980515	0.980515
						0.105436	0.697658	0.827283	0.960805	0.979342	0.979342
						0.107566	0.681573	0.819749	0.956567	0.977529	0.977529
						0.109696	0.667541	0.809258	0.952003	0.974786	0.974786
						0.111826	0.618513	0.774878	0.944707	0.970386	0.970386
						0.113956	0.583387	0.748361	0.934119	0.963993	0.963993
						0.116086	0.533469	0.712744	0.92189	0.956919	0.956919
						0.118216	0.495434	0.681642	0.910045	0.949378	0.949378
						0.120346	0.46442	0.649757	0.901756	0.943125	0.943125
						0.122476	0.432536	0.625169	0.893665	0.936773	0.936773
						0.124606	0.409494	0.607894	0.884001	0.929793	0.929793
						0.126736	0.383804	0.57747	0.870646	0.921268	0.921268
						0.128866	0.346989	0.538716	0.85221	0.909661	0.909661
						0.130996	0.318698	0.50719	0.836094	0.899135	0.899135
						0.133126	0.283353	0.466829	0.820224	0.889027	0.889027
						0.135256	0.26318	0.444718	0.800567	0.875488	0.875488
						0.137386	0.248424	0.426307	0.782936	0.862443	0.862443
						0.139516	0.228717	0.392597	0.765582	0.847741	0.847741
						0.141646	0.195977	0.36133	0.750592	0.834078	0.834078
						0.143776	0.193907	0.360622	0.740956	0.824636	0.824636
						0.145906	0.19117	0.351871	0.73198	0.817961	0.817961
						0.148036	0.18117	0.336444	0.722598	0.814758	0.814758
						0.150166	0.180217	0.332729	0.719347	0.811772	0.811772
						0.152296	0.164213	0.313315	0.713727	0.807318	0.807318
						0.154426	0.158585	0.298506	0.704965	0.798253	0.798253
						0.156556	0.143854	0.285789	0.69557	0.786103	0.786103
						0.158686	0.136891	0.275544	0.684525	0.77584	0.77584
						0.160816	0.138754	0.272355	0.678195	0.769848	0.769848
						0.162946	0.134823	0.261404	0.6691	0.765867	0.516646
						0.165076	0.130635	0.260074	0.664176	0.762196	0.617672
						0.167206	0.131491	0.258509	0.659639	0.759044	0.664502
						0.169336	0.129491	0.256691	0.658645	0.756232	0.684038
						0.171466	0.126792	0.255421	0.658097	0.755853	0.694287
						0.173596	0.122779	0.255388	0.658695	0.755322	0.70062
						0.175726	0.112535	0.249535	0.655604	0.751714	0.702002
						0.177856	0.113554	0.238214	0.647509	0.744547	0.699794
						0.179986	0.112958	0.231611	0.644378	0.739942	0.700941
						0.182116	0.103396	0.220388	0.64386	0.737619	0.7078
						0.184246	0.102061	0.218135	0.645423	0.740116	0.718082
						0.186376	0.105016	0.220534	0.643948	0.741691	0.724089
						0.188506	0.0931992	0.212417	0.640685	0.743363	0.725821
						0.190636	0.0942084	0.20773	0.63982	0.745753	0.72836
						0.192766	0.0969003	0.210408	0.635258	0.74489	0.725592
						0.194896	0.101376	0.210901	0.634413	0.747663	0.727889
						0.197026	0.0916816	0.197485	0.632697	0.746817	0.730331
						0.199157	0.0941496	0.207511	0.640355	0.748407	0.735496
						0.201287	0.0928357	0.204256	0.651089	0.750471	0.74253
						0.203417	0.0942613	0.20489	0.654035	0.752578	0.747649
						0.205547	0.091076	0.196237	0.646994	0.751444	0.746219
						0.207677	0.0842731	0.1941	0.632681	0.745081	0.739876
						0.209807	0.0806523	0.180304	0.621083	0.736813	0.732018
						0.211937	0.0750359	0.166694	0.608489	0.725582	0.72067
						0.214067	0.0716527	0.165163	0.5912	0.716496	0.710503
						0.216197	0.0687974	0.153349	0.572511	0.705678	0.699053
						0.218327	0.0583498	0.142433	0.561336	0.694584	0.687543
						0.220457	0.0606265	0.136959	0.550624	0.681571	0.676184
						0.222587	0.0519843	0.123509	0.534834	0.66627	0.664831
						0.224717	0.0472745	0.112211	0.513639	0.650489	0.652392
						0.226847	0.0456714	0.107986	0.489935	0.629293	0.633985
						0.228977	0.0352316	0.092229	0.458302	0.604127	0.609302
						0.231107	0.0304055	0.075447	0.419601	0.569939	0.572673
						0.233237	0.0239297	0.0661829	0.387878	0.537129	0.53818
						0.235367	0.0274643	0.0561537	0.357067	0.503267	0.502177
						0.237497	0.0157105	0.0451167	0.320101	0.47164	0.469175
						0.239627	0.0126747	0.0427472	0.284266	0.443849	0.439066
						0.241757	0.0138686	0.0359816	0.259061	0.418286	0.412133
						0.243887	0.00492747	0.0252292	0.246551	0.401025	0.395871
						0.246017	0.0163478	0.0308564	0.224688	0.381027	0.381032
						0.248147	0.00748367	0.020712	0.191487	0.350462	0.35506
						0.250277	0.00900807	0.0168416	0.155012	0.308897	0.314667
						0.252407	0.00196244	0.0126293	0.108283	0.260274	0.268158
						0.254537	0.0043549	0.00625064	0.0711047	0.219305	0.23151
						0.256667	0.00132338	0.00105956	0.0567289	0.195008	0.211167
						0.258797	0.000228144	0.00694336	0.0581516	0.174777	0.195561
						0.260927	0.00128788	0.00120353	0.0566882	0.157315	0.17511
						0.263057	-0.000360096	0.00181937	0.0460275	0.133127	0.143699
						0.265187	-0.00250038	0.00159068	0.0305329	0.109852	0.11007
						0.267317	0.000464607	0.000521357	0.0236644	0.0886892	0.081381
						0.269447	0.000176058	0.00453752	0.0233906	0.0719432	0.0607298
						0.271577	-0.00136251	0.00317781	0.0264573	0.0622489	0.0567822
						0.273707	0.00333831	0.00372626	0.0218131	0.0594572	0.0579694
						0.275837	-0.00554803	0.000637024	0.0129263	0.0588248	0.0622007
						0.277967	-0.000311928	-0.00304543	0.00109867	0.0561421	0.0616979
						0.280097	0.00665003	0.00372222	-0.000795444	0.0505135	0.0622797
						0.282227	-0.00282626	-0.00417019	0.00578933	0.0481021	0.0652032
						0.284357	0.000896935	-0.000870172	0.014494	0.0478295	0.0677772
						0.286487	0.000905614	0.00106239	0.0128169	0.0452271	0.0652192
						0.288617	-0.0012271	-0.00255266	0.00151002	0.0366457	0.0498163
						0.290747	-0.0032036	-0.00369668	-0.00302132	0.0237378	0.0354844
						0.292877	-0.00335019	-0.0021792	-0.0101652	0.00629555	0.0178033
						0.295007	-0.00253332	-0.00431542	-0.0155249	-0.00592945	0.00309902
						0.297137	-0.00455117	-0.00370899	-0.0163739	-0.00928307	-0.00406485
						0.299267	-0.00361943	-0.001455	-0.00970072	0.0018296	0.0019735
						0.301397	-0.00131576	0.002225	0.000576635	0.0214111	0.0171341
						0.303527	0.00392201	0.00336857	0.00469682	0.0310382	0.0277686
						0.305657	-0.00331533	-0.00189629	0.00193481	0.0291856	0.0237896
						0.307787	-0.00284815	-0.00545578	0.00337802	0.0185358	0.0140328
						0.309917	-0.00188694	-0.00251366	0.00485844	0.00907896	0.00657261
						0.312047	0.000971072	-0.00051391	0.00328872	0.00436235	0.0049097
						0.314177	-0.00266037	0.00198188	-0.00387171	-0.00144445	0.00143892
						0.316307	-0.00144864	-0.00521092	-0.0090835	-0.0042535	-0.00508219
						0.318437	-0.00138499	-0.00102901	-0.0128287	-0.00698256	-0.00932807
						0.320567	-0.000930118	-0.00120972	-0.0081491	-0.00783078	-0.00683771
						0.322697	0.00164344	0.00292989	-0.00299034	-0.0114424	-0.00550753
						0.324827	0.00229484	0.00411068	-0.00438465	-0.00937161	0.00219173
						0.326957	0.000162482	0.00400668	-0.0054766	-0.00643718	0.00550563
						0.329087	0.00331357	0.00176235	0.000488333	0.000329064	0.00935985
						0.331218	-0.00228833	-0.00224579	0.00898317	0.00649752	0.0140966
						0.333348	0.00231257	0.0032039	0.0152263	0.00774949	0.0109636
						0.335478	-0.000199918	0.00354119	0.0173056	0.00897156	0.0123615
						0.337608	-0.000235435	0.00250701	0.0107312	0.00749736	0.00649563
						0.339738	0.00215971	0.00173511	0.00256772	0.00415367	-0.00377792
						0.341868	0.000274428	-0.000881068	-0.00490786	0.00291196	-0.00900254
						0.343998	0.00309791	0.000369138	-0.000441116	0.00511777	-0.00895656
						0.346128	0.000474744	0.00067024	0.0042539	0.00875585	0.00113005
						0.348258	0.00400268	0.0014261	-0.00182643	0.00819926	0.00997019
						0.350388	-0.00111842	-0.00183102	-0.0109566	0.000216665	0.00840755
						0.352518	-0.000179061	-0.00424561	-0.0120553	-0.0044779	0.00600591
						0.354648	0.000409034	-0.00421062	-0.00423193	-0.00723445	-0.00239942
						0.356778	-0.0006941	-0.00251982	0.00199064	-0.00886224	-0.00766472
						0.358908	-0.000311552	-0.00330166	-0.00388599	-0.00905281	-0.00763285
						0.361038	-0.000204885	-0.00248746	-0.00893423	-0.0121171	-0.00535173
						0.363168	-0.00193065	-0.00418593	-0.00889686	-0.0171818	-0.00654115
						0.365298	-0.00127268	0.0002528	-0.00724356	-0.0204214	-0.00828032
						0.367428	-0.00214576	-0.00394161	-0.00987178	-0.0199577	-0.0136364
						0.369558	-0.00160045	0.000217527	-0.00448286	-0.0147562	-0.0111015
						0.371688	0.00110094	0.00197338	0.00225526	-0.00375807	-0.000540567
						0.373818	0.0020495	0.00319248	0.00159412	0.00257714	0.00610642
						0.375948	0.000295952	-0.000703556	-0.00544896	0.00287259	0.0055462
						0.378078	0.00193129	3.25553e-05	-0.00990333	-0.000846773	0.000351323
						0.380208	-0.00193665	-0.00149139	-0.0100547	-0.0040537	-0.00430544
						0.382338	-0.000557135	0.00249512	-0.0102311	-0.00379181	-0.00494244
						0.384468	0.00235757	0.00312415	-0.0094353	-0.00282738	-0.00355442
						0.386598	-0.000713438	-0.00263534	-0.00334231	-0.00412612	-0.00502305
						0.388728	0.00318478	0.00284206	0.00144001	-0.00863889	-0.0120538
						0.390858	0.00189536	0.00453102	-0.00436241	-0.0174747	-0.0242431
						0.392988	-0.00136264	-0.00251754	-0.00703732	-0.0175788	-0.0278575
						0.395118	0.00177643	-0.00109713	-0.00253216	-0.0153868	-0.0208826
						0.397248	1.71832e-05	-0.000546758	0.00347379	-0.0124252	-0.0124471
						0.399378	0.00142649	0.00320781	0.00306889	-0.0157101	-0.00643275
						0.401508	-1.64044e-05	0.0026357	0.00273301	-0.0172548	-0.00647875
						0.403638	0.0039661	0.00086951	0.00428834	-0.0162971	-0.00853367
						0.405768	-0.000281591	0.00144085	0.00459379	-0.00931564	-0.00511864
						0.407898	0.00196831	1.1925e-05	0.0051845	-0.000346868	0.00134705
						0.410028	0.000358281	0.00161408	0.00532909	0.00934596	0.0122839
						0.412158	0.00203009	0.00129788	0.010715	0.0161648	0.0201034
						0.414288	-0.000344326	0.000667469	0.0109742	0.0183372	0.021973
						0.416418	-0.000202041	0.00125886	0.00333507	0.0117655	0.01564
						0.418548	0.00163898	-0.000183304	-0.00189539	0.00446681	0.00970875
						0.420678	-0.000319519	-0.00196801	-0.00598139	-0.00186733	0.003678
						0.422808	-0.000232471	-0.00106365	-0.00557256	0.000824663	0.00890583
						0.424938	0.000495251	8.19226e-05	-0.000933623	0.00554164	0.0138675
						0.427068	0.00157905	-0.00183759	0.00486082	0.0091935	0.0183548
						0.429198	-0.000583638	0.000156342	0.0073089	0.00773322	0.0123899
						0.431328	0.00228018	0.00162235	0.0046792	-0.000789762	-0.00398841
						0.433458	-0.000117255	-0.00466181	0.00259689	-0.00732469	-0.0145184
						0.435588	-0.0015241	-0.00282256	0.00131474	-0.0108433	-0.0211946
						0.437718	-0.000816699	0.00186138	0.000870953	-0.0132085	-0.0214289
						0.439848	0.0029157	0.00223003	-0.000204074	-0.0125163	-0.0216658
						0.441978	-0.000380949	-0.0001038	-0.000663593	-0.0137019	-0.0238825
						0.444108	0.00133669	-0.000583797	-0.000881959	-0.0136209	-0.0272535
						0.446238	-0.000214391	-0.000643679	-0.00247095	-0.0124139	-0.0285708
						0.448368	-0.00291422	-0.00383217	-0.00505839	-0.0114182	-0.0276179
						0.450498	0.00168588	-0.000580503	-0.00382782	-0.00939259	-0.0256032
						0.452628	-0.00228635	-0.00255525	-0.000594642	-0.00529796	-0.015742
						0.454758	0.000121674	-0.00110235	0.00127741	-0.0032656	-0.007782
						0.456888	0.00188018	0.00128627	0.00298923	0.0014308	0.00145553
						0.459018	-3.77662e-05	0.00116053	0.00558603	0.00804913	0.00911188
						0.461148	-0.000682376	-0.000286903	0.00514655	0.012267	0.0103179
						0.463279	-0.000207317	0.000177412	0.00627094	0.0140726	0.0103034
						0.465409	0.000516058	-0.000415783	0.00501135	0.0154842	0.0104192
						0						1
						0.00213002						0.999905
						0.00426003						0.999703
						0.00639005						0.999387
						0.00852006						0.998891
						0.0106501						0.998086
						0.0127801						0.99694
						0.0149101						0.995965
						0.0170401						0.995407
						0.0191701						0.994459
						0.0213002						0.993201
						0.0234302						0.990441
						0.0255602						0.988705
						0.0276902						0.986381
						0.0298202						0.986721
						0.0319502						0.986914
						0.0340803						0.985362
						0.0362103						0.981958
						0.0383403						0.975449
						0.0404703						0.970957
						0.0426003						0.968438
						0.0447303						0.966706
						0.0468604						0.965471
						0.0489904						0.962174
						0.0511204						0.95966
						0.0532504						0.958199
						0.0553804						0.957123
						0.0575104						0.956891
						0.0596405						0.955474
						0.0617705						0.955101
						0.0639005						0.954343
						0.0660305						0.952437
						0.0681605						0.951307
						0.0702905						0.947533
						0.0724206						0.945459
						0.0745506						0.940851
						0.0766806						0.938667
						0.0788106						0.93641
						0.0809406						0.935525
						0.0830706						0.935375
						0.0852007						0.936574
						0.0873307						0.936605
						0.0894607						0.936669
						0.0915907						0.933594
						0.0937207						0.927624
						0.0958507						0.921158
						0.0979807						0.912432
						0.100111						0.906868
						0.102241						0.90145
						0.104371						0.894798
						0.106501						0.886364
						0.108631						0.878027
						0.110761						0.868816
						0.112891						0.858695
						0.115021						0.852412
						0.117151						0.843101
						0.119281						0.837153
						0.121411						0.832776
						0.123541						0.83025
						0.125671						0.828979
						0.127801						0.828401
						0.129931						0.826263
						0.132061						0.820195
						0.134191						0.813932
						0.136321						0.809282
						0.138451						0.805001
						0.140581						0.803099
						0.142711						0.801599
						0.144841						0.80249
						0.146971						0.802244
						0.149101						0.801855
						0.151231						0.802218
						0.153361						0.800848
						0.155491						0.80061
						0.157621						0.798266
						0.159751						0.798124
						0.161881						0.798969
						0.164011						0.801675
						0.166141						0.806092
						0.168271						0.808961
						0.170401						0.812639
						0.172531						0.815358
						0.174661						0.817702
						0.176791						0.817085
						0.178921						0.81432
						0.181051						0.810167
						0.183181						0.80567
						0.185311						0.801043
						0.187441						0.799746
						0.189571						0.799437
						0.191701						0.802001
						0.193831						0.80658
						0.195961						0.811882
						0.198092						0.817509
						0.200222						0.820382
						0.202352						0.821776
						0.204482						0.821645
						0.206612						0.820446
						0.208742						0.817873
						0.210872						0.812947
						0.213002						0.806087
						0.215132						0.798574
						0.217262						0.78872
						0.219392						0.780461
						0.221522						0.770531
						0.223652						0.76082
						0.225782						0.748918
						0.227912						0.736578
						0.230042						0.722956
						0.232172						0.70727
						0.234302						0.689218
						0.236432						0.667286
						0.238562						0.643233
						0.240692						0.613997
						0.242822						0.581618
						0.244952						0.546123
						0.247082						0.507016
						0.249212						0.464355
						0.251342						0.418921
						0.253472						0.375664
						0.255602						0.333196
						0.257732						0.293721
						0.259862						0.259015
						0.261992						0.226715
						0.264122						0.198331
						0.266252						0.175065
						0.268382						0.150189
						0.270512						0.128168
						0.272642						0.107713
						0.274772						0.0905661
						0.276902						0.0777657
						0.279032						0.0697869
						0.281162						0.0605542
						0.283292						0.0505711
						0.285422						0.0411376
						0.287552						0.0348609
						0.289682						0.0288926
						0.291812						0.0230219
						0.293942						0.0173147
						0.296072						0.00948742
						0.298202						0.00280221
						0.300332						-0.00117449
						0.302462						-0.000324388
						0.304592						0.000481514
						0.306722						0.000935936
						0.308852						-9.37563e-05
						0.310982						-0.00224771
						0.313112						-0.00507245
						0.315242						-0.00710319
						0.317372						-0.00928769
						0.319502						-0.0118847
						0.321632						-0.016101
						0.323762						-0.0185196
						0.325892						-0.0160666
						0.328022						-0.0128332
						0.330153						-0.0132507
						0.332283						-0.0163817
						0.334413						-0.0226187
						0.336543						-0.0234837
						0.338673						-0.0206076
						0.340803						-0.0167826
						0.342933						-0.0172963
						0.345063						-0.0196767
						0.347193						-0.0201316
						0.349323						-0.014177
						0.351453						-0.00375659
						0.353583						0.00665618
						0.355713						0.011783
						0.357843						0.0110143
						0.359973						0.00621984
						0.362103						-0.000218313
						0.364233						-0.00494095
						0.366363						-0.00551444
						0.368493						-0.00401411
						0.370623						-0.00129765
						0.372753						0.000149917
						0.374883						0.00178053
						0.377013						0.00573192
						0.379143						0.0116672
						0.381273						0.0180001
						0.383403						0.0201582
						0.385533						0.0183138
						0.387663						0.0125391
						0.389793						0.00997406
						0.391923						0.0106172
						0.394053						0.0130932
						0.396183						0.0154517
						0.398313						0.0131049
						0.400443						0.00884709
						0.402573						0.00131898
						0.404703						-0.00375227
						0.406833						-0.00742637
						0.408963						-0.00491832
						0.411093						0.00127618
						0.413223						0.0092746
						0.415353						0.0170969
						0.417483						0.0213331
						0.419613						0.0203188
						0.421743						0.016301
						0.423873						0.0107751
						0.426003						0.00619185
						0.428133						0.00535544
						0.430263						0.00785963
						0.432393						0.0113418
						0.434523						0.0136144
						0.436653						0.0120639
						0.438783						0.00895221
						0.440913						0.00632893
						0.443043						0.00496271
						0.445173						0.00561808
						0.447303						0.00497411
						0.449433						0.00248677
						0.451563						0.00119702
						0.453693						0.0012214
						0.455823						0.000379371
						0.457953						0.000690885
						0.460084						0.00338644
						0.462214						0.00959219
						0.464344						0.0156821
						0.466474						0.0181477
						0.468604						0.0188976

## Sheet: ED_Fig.3d
						FSC
					Resolution A-1	No mask	Spherical mask	Loose mask	Tight mask	Corrected	Map to model
					0.00106501	1	1	1	1	1
					0.00319502	0.999964	0.999966	0.999996	0.999999	0.999999
					0.00532504	0.999738	0.99991	0.999985	0.999998	0.999998
					0.00745506	0.999491	0.999825	0.999968	0.999996	0.999996
					0.00958507	0.999131	0.99967	0.999941	0.99999	0.99999
					0.0117151	0.998031	0.999329	0.999882	0.999978	0.999978
					0.0138451	0.997538	0.99901	0.999848	0.999952	0.999952
					0.0159751	0.996449	0.998472	0.999818	0.999919	0.999919
					0.0181051	0.995571	0.998253	0.999726	0.999889	0.999889
					0.0202352	0.994696	0.99784	0.999686	0.999885	0.999885
					0.0223652	0.994266	0.99756	0.999662	0.99988	0.99988
					0.0244952	0.992986	0.996929	0.999546	0.999849	0.999849
					0.0266252	0.990896	0.995985	0.999391	0.999788	0.999788
					0.0287552	0.989547	0.995358	0.999256	0.999767	0.999767
					0.0308852	0.990365	0.995593	0.999171	0.99975	0.99975
					0.0330153	0.988303	0.994874	0.999133	0.999727	0.999727
					0.0351453	0.985576	0.993484	0.99897	0.999655	0.999655
					0.0372753	0.979636	0.990525	0.998562	0.999541	0.999541
					0.0394053	0.972025	0.987422	0.997903	0.999392	0.999392
					0.0415353	0.96424	0.984055	0.997372	0.999269	0.999269
					0.0436653	0.959208	0.980464	0.996806	0.999126	0.999126
					0.0457953	0.94913	0.977411	0.996314	0.998942	0.998942
					0.0479254	0.938174	0.97322	0.995762	0.998795	0.998795
					0.0500554	0.924497	0.96826	0.995098	0.998611	0.998611
					0.0521854	0.920154	0.964404	0.994693	0.99838	0.99838
					0.0543154	0.908737	0.959292	0.994087	0.998126	0.998126
					0.0564454	0.893146	0.951092	0.99276	0.997613	0.997613
					0.0585754	0.878569	0.942391	0.991056	0.996882	0.996882
					0.0607055	0.849509	0.928172	0.989256	0.996306	0.996306
					0.0628355	0.845402	0.928944	0.988106	0.99624	0.99624
					0.0649655	0.842641	0.926507	0.987598	0.996406	0.996406
					0.0670955	0.842495	0.925661	0.988243	0.996503	0.996503
					0.0692255	0.852032	0.930992	0.989335	0.99657	0.99657
					0.0713555	0.859973	0.935479	0.990229	0.996746	0.996746
					0.0734856	0.863445	0.936621	0.990203	0.996897	0.996897
					0.0756156	0.85723	0.932434	0.98954	0.996894	0.996894
					0.0777456	0.841285	0.925883	0.988551	0.996638	0.996638
					0.0798756	0.842596	0.925533	0.988118	0.996619	0.996619
					0.0820056	0.834911	0.922051	0.987264	0.996453	0.996453
					0.0841356	0.817516	0.915375	0.986402	0.996124	0.996124
					0.0862657	0.805421	0.90779	0.985448	0.995714	0.995714
					0.0883957	0.788936	0.89928	0.984197	0.995365	0.995365
					0.0905257	0.784195	0.896655	0.984207	0.995142	0.995142
					0.0926557	0.789185	0.898742	0.985204	0.995157	0.995157
					0.0947857	0.800802	0.907463	0.986294	0.995308	0.995308
					0.0969157	0.795006	0.903815	0.985671	0.995121	0.995121
					0.0990458	0.771685	0.889926	0.983592	0.994535	0.994535
					0.101176	0.754087	0.880661	0.981288	0.993871	0.993871
					0.103306	0.736538	0.872067	0.979614	0.993331	0.993331
					0.105436	0.729638	0.865594	0.979103	0.993103	0.993103
					0.107566	0.726172	0.862942	0.979436	0.992677	0.992677
					0.109696	0.712117	0.858952	0.978478	0.992015	0.992015
					0.111826	0.685264	0.843937	0.975435	0.990549	0.990549
					0.113956	0.645271	0.813277	0.970511	0.988735	0.988735
					0.116086	0.587192	0.777206	0.96407	0.986247	0.986247
					0.118216	0.540096	0.743575	0.958363	0.984043	0.984043
					0.120346	0.511826	0.724622	0.954412	0.982655	0.982655
					0.122476	0.508295	0.718868	0.950981	0.981466	0.981466
					0.124606	0.485596	0.69855	0.94726	0.980936	0.980936
					0.126736	0.467726	0.687828	0.94446	0.980381	0.980381
					0.128866	0.451065	0.67076	0.938605	0.978466	0.978466
					0.130996	0.419118	0.641094	0.930028	0.976275	0.976275
					0.133126	0.388557	0.609322	0.91958	0.971774	0.971774
					0.135256	0.343427	0.568213	0.908498	0.967235	0.967235
					0.137386	0.323929	0.545098	0.899211	0.962188	0.962188
					0.139516	0.30219	0.525301	0.895136	0.958856	0.958856
					0.141646	0.312222	0.528514	0.894024	0.958336	0.958336
					0.143776	0.308531	0.532781	0.894506	0.959468	0.959468
					0.145906	0.29365	0.51914	0.894688	0.960255	0.960255
					0.148036	0.294725	0.512507	0.894113	0.959407	0.959407
					0.150166	0.287843	0.50652	0.888316	0.957021	0.957021
					0.152296	0.268782	0.476652	0.876745	0.953173	0.953173
					0.154426	0.239327	0.448332	0.866101	0.949981	0.949981
					0.156556	0.238015	0.438659	0.860401	0.948646	0.948646
					0.158686	0.237305	0.437258	0.861925	0.948056	0.948056
					0.160816	0.235922	0.439632	0.864699	0.94785	0.94785
					0.162946	0.229716	0.433348	0.865971	0.948112	0.948112
					0.165076	0.235682	0.439518	0.862589	0.948138	0.948138
					0.167206	0.2367	0.44808	0.864718	0.948008	0.948008
					0.169336	0.245471	0.460992	0.867049	0.947472	0.947472
					0.171466	0.247366	0.45298	0.865738	0.946542	0.946542
					0.173596	0.231847	0.438578	0.861986	0.945317	0.945317
					0.175726	0.226072	0.438022	0.857888	0.944101	0.944101
					0.177856	0.217451	0.425062	0.8521	0.942919	0.942919
					0.179986	0.212352	0.412074	0.846606	0.942425	0.942425
					0.182116	0.21175	0.41071	0.845057	0.942157	0.942157
					0.184246	0.216529	0.414738	0.84558	0.941394	0.941394
					0.186376	0.213775	0.423698	0.848955	0.94121	0.94121
					0.188506	0.220109	0.422546	0.850447	0.940425	0.940425
					0.190636	0.21871	0.423053	0.85028	0.939818	0.939818
					0.192766	0.21583	0.416776	0.845619	0.938832	0.938832
					0.194896	0.216885	0.425681	0.847098	0.939164	0.939164
					0.197026	0.221546	0.437072	0.852314	0.939871	0.939871
					0.199157	0.22821	0.440706	0.856445	0.940179	0.940179
					0.201287	0.220278	0.43088	0.85383	0.939101	0.939101
					0.203417	0.216829	0.427123	0.852322	0.939318	0.939318
					0.205547	0.214821	0.421879	0.847992	0.938934	0.938934
					0.207677	0.207766	0.413319	0.845385	0.938491	0.938491
					0.209807	0.211604	0.413559	0.845696	0.936932	0.936932
					0.211937	0.203997	0.404403	0.839432	0.934189	0.934189
					0.214067	0.193392	0.398061	0.834731	0.932855	0.932855
					0.216197	0.191759	0.386438	0.831993	0.931591	0.931591
					0.218327	0.183785	0.379112	0.827013	0.929765	0.929765
					0.220457	0.176367	0.369999	0.819996	0.927669	0.927669
					0.222587	0.171255	0.355784	0.810154	0.925033	0.925033
					0.224717	0.162259	0.342795	0.799157	0.920289	0.920289
					0.226847	0.14879	0.319971	0.780524	0.911748	0.911748
					0.228977	0.134944	0.293481	0.764277	0.900945	0.900945
					0.231107	0.12456	0.278674	0.751368	0.892849	0.892849
					0.233237	0.111825	0.26301	0.734874	0.884839	0.725159
					0.235367	0.10524	0.240214	0.716192	0.876938	0.782917
					0.237497	0.0963469	0.225492	0.690648	0.865637	0.800694
					0.239627	0.0820764	0.198495	0.66101	0.85191	0.800421
					0.241757	0.0787297	0.185847	0.636062	0.838213	0.791405
					0.243887	0.0660285	0.163487	0.611275	0.82434	0.779484
					0.246017	0.0564086	0.148019	0.579572	0.808476	0.765365
					0.248147	0.0473118	0.128437	0.542125	0.789339	0.747579
					0.250277	0.0423586	0.117324	0.518138	0.77351	0.73419
					0.252407	0.0429103	0.110226	0.498589	0.759795	0.722093
					0.254537	0.0345318	0.0994827	0.474074	0.743317	0.708848
					0.256667	0.0334513	0.0897092	0.442308	0.719253	0.68656
					0.258797	0.0264589	0.0737898	0.409402	0.69459	0.662954
					0.260927	0.0317946	0.0729623	0.382714	0.669121	0.63915
					0.263057	0.0242444	0.0600827	0.351908	0.641492	0.614963
					0.265187	0.0201305	0.0575131	0.324233	0.614523	0.590107
					0.267317	0.020874	0.0547363	0.293361	0.585211	0.561972
					0.269447	0.0170858	0.0448554	0.266777	0.560459	0.535022
					0.271577	0.0146221	0.0361785	0.249789	0.539245	0.510411
					0.273707	0.0102364	0.0332953	0.229089	0.515469	0.487421
					0.275837	0.0135548	0.0314521	0.211681	0.48772	0.460907
					0.277967	0.00888662	0.0236504	0.194871	0.460103	0.435832
					0.280097	0.0100414	0.0242391	0.178753	0.432897	0.409235
					0.282227	0.00946015	0.0243179	0.16607	0.404865	0.382374
					0.284357	0.01318	0.0249986	0.151234	0.375016	0.356704
					0.286487	0.00942614	0.0188547	0.13142	0.345467	0.330111
					0.288617	0.00324871	0.0100329	0.109547	0.315195	0.294777
					0.290747	-0.00101237	0.011839	0.0865131	0.286449	0.262331
					0.292877	0.00233702	0.011256	0.0701157	0.258881	0.235644
					0.295007	0.00350047	0.00808927	0.0577563	0.234791	0.214506
					0.297137	0.00236394	0.00839238	0.0507087	0.210174	0.191739
					0.299267	-0.00220709	0.00564533	0.0480624	0.185495	0.162014
					0.301397	0.00188276	0.00731625	0.0384647	0.161227	0.134412
					0.303527	0.00236971	0.00187484	0.0318391	0.14358	0.120402
					0.305657	0.00704398	0.00672081	0.0252633	0.129418	0.108737
					0.307787	0.00369192	0.000259813	0.0196253	0.113691	0.0971952
					0.309917	-0.0014839	-0.00101716	0.0177999	0.0963068	0.0856557
					0.312047	-0.000321059	-0.000580039	0.0170704	0.080403	0.0771549
					0.314177	-0.00347916	0.00279096	0.0145562	0.0682735	0.070718
					0.316307	0.00307344	-1.26565e-06	0.01258	0.058033	0.0577889
					0.318437	0.00201891	0.00364292	0.0112168	0.0510028	0.0456863
					0.320567	-0.000649842	0.00272104	0.00527139	0.0430437	0.0321409
					0.322697	0.000739726	0.00185176	0.00171696	0.0365805	0.0219117
					0.324827	0.00166809	-0.00122442	0.000526294	0.0317213	0.0161439
					0.326957	0.000222219	0.000425457	-0.00121762	0.0304475	0.0145665
					0.329087	0.00348468	0.00253233	-0.00178697	0.0274248	0.0184498
					0.331218	-0.00034466	-0.00350454	-0.00518675	0.026491	0.0198164
					0.333348	-0.000905282	-0.000716747	-0.00762711	0.0260527	0.0183656
					0.335478	-0.00170957	-0.00261918	-0.00406489	0.0196283	0.00962465
					0.337608	0.00311302	0.00282205	0.00212655	0.015634	0.00693597
					0.339738	0.000734128	0.000363365	0.00528628	0.0100759	0.000491528
					0.341868	-0.00145608	-0.000151517	0.00554734	0.0116716	0.00195808
					0.343998	5.01457e-05	-0.00179283	0.00687824	0.0121412	0.00587589
					0.346128	9.16236e-05	0.000579915	0.00778523	0.0100128	0.00582199
					0.348258	0.00478889	0.00728185	0.00315787	0.00532841	0.00422502
					0.350388	-0.0014038	0.000290297	-0.00420823	0.000795284	0.00370494
					0.352518	0.00196129	-0.000326219	-0.0030989	-0.00776971	0.000500477
					0.354648	0.00277529	0.00315679	0.00105318	-0.0114419	-0.000589773
					0.356778	-0.00228083	-0.000861346	0.00472884	-0.011996	-0.0043019
					0.358908	0.00165784	-0.00131211	0.000913552	-0.00453205	-0.00362218
					0.361038	-0.000116745	-0.00213399	-0.00594509	0.000970362	-0.0031419
					0.363168	0.00181439	-0.000183851	-0.00182218	0.0120474	0.00534947
					0.365298	0.00146376	0.00697325	0.001698	0.0157694	0.00929346
					0.367428	-0.000688731	0.000617576	0.0011258	0.0141585	0.0116715
					0.369558	8.30897e-05	-0.00307129	-0.00182341	0.00799429	0.00614752
					0.371688	-0.00115568	-0.000182191	0.00347982	0.00666223	0.00281107
					0.373818	-0.00517591	-0.00348101	0.00557451	0.00448927	0.000329319
					0.375948	-0.00048805	-0.00212132	0.00676773	0.0062864	0.00205019
					0.378078	0.000457176	-0.00121787	0.0028633	0.00720399	0.00909094
					0.380208	0.00121594	0.00366391	0.00172806	0.0102374	0.0201089
					0.382338	0.00104696	0.00503067	0.00386938	0.0108769	0.0219271
					0.384468	5.3978e-05	0.000939908	0.00765004	0.00626618	0.0145759
					0.386598	0.0012231	0.00050502	0.00852868	0.000657997	0.00172192
					0.388728	-0.00167884	0.000124602	0.00284377	0.000804246	-0.00328347
					0.390858	-0.00112391	-0.000127491	0.000285208	-0.00145853	-0.00574446
					0.392988	0.00150288	-0.00318882	0.00519714	0.0034793	0.00143628
					0.395118	-0.000815908	-0.00107481	0.00439938	0.00510942	0.00681589
					0.397248	0.0017132	-0.00163538	0.00379486	0.0107625	0.0162187
					0.399378	0.000180313	0.000757533	0.00407222	0.0117271	0.0163342
					0.401508	-2.98065e-05	-0.000126538	0.00419958	0.0102781	0.0155624
					0.403638	0.00418877	0.00369778	0.00313395	0.00808191	0.0137081
					0.405768	0.000163534	0.00268756	0.00466072	0.0066081	0.0102409
					0.407898	-0.00130461	-0.00317078	0.00336537	0.00669829	0.00731081
					0.410028	-0.000844133	-0.00150889	0.00593244	0.00863579	0.00800745
					0.412158	-0.00292698	-0.000944968	0.00185689	0.00333193	0.00715547
					0.414288	0.00205805	0.000996212	0.000539855	0.000194796	0.00603201
					0.416418	-0.000156283	-0.00234348	-0.00175891	-0.00541813	0.0011151
					0.418548	0.00167676	-0.000949721	0.000234454	-0.00700619	-0.00147904
					0.420678	0.00135726	0.00238829	0.00237397	-0.00550154	0.0013813
					0.422808	-0.000925605	-0.000532785	0.000543572	-0.00491941	0.00051194
					0.424938	0.00270743	0.00199959	-0.000846403	-0.00355718	-0.000682461
					0.427068	-0.00256489	0.000131556	-0.00295014	-0.00118307	-0.00242695
					0.429198	0.00155072	0.000165721	-0.00595335	0.000961133	-0.0035568
					0.431328	0.000493293	0.000993705	-0.00526043	0.00378969	0.00207998
					0.433458	0.00262165	0.00180053	-0.00322323	0.00217862	-0.000353477
					0.435588	-0.00363773	-0.00276541	0.00159192	0.00127429	4.20454e-05
					0.437718	-0.00274617	-0.00193522	0.00250222	-0.00402875	-0.00456078
					0.439848	0.00328238	-0.000511287	0.000532412	-0.0023116	-0.00322811
					0.441978	-0.000254565	-0.00188345	-0.000980294	-0.00671951	-0.00719342
					0.444108	-4.84776e-05	-0.00083839	-0.001886	-0.00831732	-0.00861501
					0.446238	-0.00357379	-0.000766435	-0.00213722	-0.0103433	-0.0109825
					0.448368	0.000250001	0.00122787	-0.00238882	-0.012933	-0.0118577
					0.450498	-0.00146966	-0.00162363	0.00012955	-0.0133663	-0.00878832
					0.452628	-0.000836662	-0.00196598	0.000554216	-0.0146726	-0.0096818
					0.454758	-0.00188061	-0.00124329	0.00248082	-0.0160185	-0.00896101
					0.456888	-0.000640834	-0.00159534	0.00125672	-0.0134943	-0.00687653
					0.459018	0.0032191	0.00192359	0.000382989	-0.00791968	-0.00223469
					0.461148	0.000857368	-5.85527e-06	-0.00146425	-0.00283302	0.00208408
					0.463279	-0.00109622	-0.00336674	-0.00165356	-0.000283424	0.00310783
					0.465409	0.00198771	-0.00274667	-0.00342809	0.00119334	0.000942464
					0						1
					0.00213002						0.999921
					0.00426003						0.999695
					0.00639005						0.999302
					0.00852006						0.998902
					0.0106501						0.99857
					0.0127801						0.997921
					0.0149101						0.996944
					0.0170401						0.995591
					0.0191701						0.995303
					0.0213002						0.994976
					0.0234302						0.994385
					0.0255602						0.993151
					0.0276902						0.993344
					0.0298202						0.994083
					0.0319502						0.994143
					0.0340803						0.992584
					0.0362103						0.988067
					0.0383403						0.977706
					0.0404703						0.964005
					0.0426003						0.958192
					0.0447303						0.960703
					0.0468604						0.965771
					0.0489904						0.972356
					0.0511204						0.976639
					0.0532504						0.978897
					0.0553804						0.977255
					0.0575104						0.973305
					0.0596405						0.967701
					0.0617705						0.961985
					0.0639005						0.960003
					0.0660305						0.961812
					0.0681605						0.964785
					0.0702905						0.969336
					0.0724206						0.972088
					0.0745506						0.972446
					0.0766806						0.969775
					0.0788106						0.966636
					0.0809406						0.964384
					0.0830706						0.961594
					0.0852007						0.958021
					0.0873307						0.955558
					0.0894607						0.953252
					0.0915907						0.951529
					0.0937207						0.950027
					0.0958507						0.94385
					0.0979807						0.934676
					0.100111						0.926692
					0.102241						0.923175
					0.104371						0.92076
					0.106501						0.919141
					0.108631						0.917231
					0.110761						0.91269
					0.112891						0.901699
					0.115021						0.887856
					0.117151						0.879603
					0.119281						0.880105
					0.121411						0.884196
					0.123541						0.888587
					0.125671						0.887254
					0.127801						0.882414
					0.129931						0.873133
					0.132061						0.860544
					0.134191						0.848644
					0.136321						0.843696
					0.138451						0.849197
					0.140581						0.856003
					0.142711						0.862883
					0.144841						0.868122
					0.146971						0.870452
					0.149101						0.870126
					0.151231						0.86561
					0.153361						0.86411
					0.155491						0.862708
					0.157621						0.864223
					0.159751						0.866249
					0.161881						0.869787
					0.164011						0.872307
					0.166141						0.875274
					0.168271						0.877621
					0.170401						0.879841
					0.172531						0.879024
					0.174661						0.876002
					0.176791						0.872106
					0.178921						0.871324
					0.181051						0.872703
					0.183181						0.877599
					0.185311						0.882054
					0.187441						0.885107
					0.189571						0.885436
					0.191701						0.884576
					0.193831						0.883536
					0.195961						0.883563
					0.198092						0.884255
					0.200222						0.887029
					0.202352						0.892259
					0.204482						0.897269
					0.206612						0.900139
					0.208742						0.90106
					0.210872						0.90101
					0.213002						0.898565
					0.215132						0.896623
					0.217262						0.894696
					0.219392						0.894249
					0.221522						0.893964
					0.223652						0.89106
					0.225782						0.883547
					0.227912						0.8737
					0.230042						0.865461
					0.232172						0.861348
					0.234302						0.854462
					0.236432						0.844453
					0.238562						0.832743
					0.240692						0.823232
					0.242822						0.810007
					0.244952						0.794334
					0.247082						0.778204
					0.249212						0.762766
					0.251342						0.747134
					0.253472						0.728718
					0.255602						0.704915
					0.257732						0.6799
					0.259862						0.655226
					0.261992						0.630331
					0.264122						0.60519
					0.266252						0.580657
					0.268382						0.550228
					0.270512						0.513275
					0.272642						0.47939
					0.274772						0.449811
					0.276902						0.421569
					0.279032						0.394932
					0.281162						0.362937
					0.283292						0.322141
					0.285422						0.286201
					0.287552						0.253389
					0.289682						0.221365
					0.291812						0.197589
					0.293942						0.179556
					0.296072						0.15833
					0.298202						0.135594
					0.300332						0.114207
					0.302462						0.0910094
					0.304592						0.0749358
					0.306722						0.0680149
					0.308852						0.0658979
					0.310982						0.0663155
					0.313112						0.062219
					0.315242						0.0479802
					0.317372						0.035931
					0.319502						0.0405858
					0.321632						0.049088
					0.323762						0.0449439
					0.325892						0.0325809
					0.328022						0.0288457
					0.330153						0.0289705
					0.332283						0.0256621
					0.334413						0.0249527
					0.336543						0.0343611
					0.338673						0.0399388
					0.340803						0.0359987
					0.342933						0.0317334
					0.345063						0.0270237
					0.347193						0.0226218
					0.349323						0.0204225
					0.351453						0.0232027
					0.353583						0.0207463
					0.355713						0.0145288
					0.357843						0.00888886
					0.359973						0.00565219
					0.362103						0.00270065
					0.364233						-0.00217291
					0.366363						-0.00381021
					0.368493						0.000595738
					0.370623						5.34092e-05
					0.372753						-0.000409805
					0.374883						-0.000523483
					0.377013						-0.00128472
					0.379143						0.000673585
					0.381273						0.00364931
					0.383403						0.00335312
					0.385533						0.00685992
					0.387663						0.00960112
					0.389793						0.0106567
					0.391923						0.0139247
					0.394053						0.0127542
					0.396183						0.00491891
					0.398313						-0.000224193
					0.400443						-0.00257712
					0.402573						-0.0031959
					0.404703						0.00153192
					0.406833						0.00363083
					0.408963						0.00522989
					0.411093						0.0112522
					0.413223						0.0163543
					0.415353						0.0148467
					0.417483						0.0121426
					0.419613						0.0176954
					0.421743						0.0216816
					0.423873						0.0241776
					0.426003						0.0270116
					0.428133						0.0273324
					0.430263						0.025426
					0.432393						0.020452
					0.434523						0.0168671
					0.436653						0.018264
					0.438783						0.0205392
					0.440913						0.0152113
					0.443043						0.00633673
					0.445173						-0.00461977
					0.447303						-0.0148797
					0.449433						-0.019853
					0.451563						-0.0174784
					0.453693						-0.014478
					0.455823						-0.00933904
					0.457953						-0.0113933
					0.460084						-0.0112307
					0.462214						-0.00663326
					0.464344						-0.002401
					0.466474						0.00101924
					0.468604						0.00591323
